# Supplementary material for: Genome-wide association study and biological pathway analysis of the Eimeria maxima response in broilers
Source: Genet Sel Evol. 2015 Nov 25;47:91. doi: 10.1186/s12711-015-0170-0 (PMC4659166; doi:10.1186/s12711-015-0170-0)
Supplement: Supplementary file 2 — 10.1186/s12711-015-0170-0 Title: Descriptive statistics for the distances between SNPs across chromosomes. Description: The table contains information on the number of SNPs per chromosome and the mean, median and standard deviation (SD) for the average distances between neighboring SNPs. Results in the table refer to genotype data after quality control. [file 12711_2015_170_MOESM2_ESM.xlsx]

## Sheet: Additional file 2 Table S2
Chromosome	Number of SNPs	Median	Mean	SD
1	79609	1942	2453	3208
2	50035	2386	2974	5171.46
3	45316	1996	2437	3098.19
4	33954	2147	2656	2848.55
5	24008	1961	2480	6560.65
6	17366	1631	2012	2284.46
7	17173	1715	2108	2060.86
8	13790	1709	2083	1866.7
9	14241	1334	1644	1619.33
10	14654	1080	1359	1691.28
11	11149	1382	1739	1596.33
12	11523	1376	1723	2004.57
13	8664	1615	2039	2581.58
14	10040	1168	1504	1731.88
15	8085	1226	1563	1751.6
16	285	519	1845	7973.98
17	7299	1101	1409	2162.4
18	7153	1126	1565	5654.46
19	6875	1131	1452	2085.87
20	7483	1413	1904	4971.86
21	6802	730	998.2	1376.03
22	3319	597	1226	2220.59
23	4978	841	1146	1414.46
24	5933	827	1064	1314.11
25	1785	492	1227	8229.41
26	4660	750	1141	3530.63
27	4104	703	1260	4572.84
28	3944	761	1201	2552.81
Z	13383	3478	6111	27301.7
