# Supplementary material for: Genome-wide association study and biological pathway analysis of the Eimeria maxima response in broilers
Source: Genet Sel Evol. 2015 Nov 25;47:91. doi: 10.1186/s12711-015-0170-0 (PMC4659166; doi:10.1186/s12711-015-0170-0)
Supplement: Supplementary file 4 — 10.1186/s12711-015-0170-0 Title: List of annotated SNPs and their corresponding genes used for Ingenuity Pathway Analysis. Description: The table contains SNPs with the corresponding information on the genes in which they are located and together with p-values obtained in the genome-wide association study. [file 12711_2015_170_MOESM4_ESM.xlsx]

## Sheet: Additional file 4 Table S4
AFFYMETRIX	BP	ALLELE	BETA	SE	P-VALUE	TRAIT
AX-76204381	0	T/C	0.458512	0.113495	8.39108e-05	PPP_albumin
AX-76204528	0	A/G	-0.463395	0.104646	1.78557e-05	PPP_albumin
AX-76204783	0	C/T	-0.463437	0.104424	1.71485e-05	PPP_albumin
AX-75422984	29596541	T/C	-0.423896	0.100158	3.9478e-05	PPP_albumin
AX-75470774	52494827	T/C	-0.844928	0.202102	4.84381e-05	PPP_albumin
AX-75470805	52504495	T/C	-0.771558	0.180815	3.43447e-05	PPP_albumin
AX-75471150	52657057	G/A	-0.882975	0.20513	2.95566e-05	PPP_albumin
AX-75471163	52664138	C/T	-1.12904	0.263848	3.27295e-05	PPP_albumin
AX-75267666	136770134	C/T	0.412644	0.102957	9.48926e-05	PPP_albumin
AX-76102187	48532979	T/C	0.455294	0.110845	6.45715e-05	PPP_albumin
AX-76102355	48611796	C/T	0.493431	0.122943	9.28857e-05	PPP_albumin
AX-80880225	36556312	G/C	0.534171	0.125426	3.55004e-05	PPP_albumin
AX-76657331	38516888	C/T	0.519251	0.129461	9.38291e-05	PPP_albumin
AX-76877830	57478497	T/C	-0.549631	0.132644	5.60441e-05	PPP_albumin
AX-76961762	550124	C/T	1.03693	0.256456	8.28196e-05	PPP_albumin
AX-76961763	550193	G/A	1.03693	0.256456	8.28196e-05	PPP_albumin
AX-76961530	5409875	C/T	0.599479	0.147849	7.92642e-05	PPP_albumin
AX-76961567	5422411	G/T	0.473254	0.11702	8.2532e-05	PPP_albumin
AX-76961594	5434273	T/C	0.511974	0.127937	9.716e-05	PPP_albumin
AX-80899728	5455051	A/T	0.544774	0.130248	4.80786e-05	PPP_albumin
AX-80869367	29063933	C/G	-0.499161	0.122824	7.64505e-05	PPP_albumin
AX-80850229	9304874	G/C	-0.602224	0.14239	3.99307e-05	PPP_albumin
AX-75728375	9307881	A/G	-0.602224	0.14239	3.99307e-05	PPP_albumin
AX-80928678	9491920	T/A	-0.523155	0.121919	3.12036e-05	PPP_albumin
AX-75728899	9493304	T/C	-0.526652	0.119983	2.09352e-05	PPP_albumin
AX-76210145	2257027	T/C	-0.404136	0.0991584	7.30772e-05	PPP_albumin
AX-76211243	2670354	T/C	-0.948155	0.235194	8.67197e-05	PPP_albumin
AX-76296799	741698	G/A	0.512829	0.127777	9.28989e-05	PPP_albumin
AX-76312590	4438375	T/G	0.809767	0.193393	4.72158e-05	PPP_albumin
AX-76668055	0	C/T	0.427453	0.0982182	2.44611e-05	PPP_alpha1globulin
AX-80884885	15065181	C/G	-0.862421	0.215088	9.45305e-05	PPP_alpha1globulin
AX-75314363	15553192	T/C	-0.4614	0.111794	5.99469e-05	PPP_alpha1globulin
AX-75425541	30863175	G/A	0.435322	0.106847	7.36832e-05	PPP_alpha1globulin
AX-80937873	46170649	A/T	0.618568	0.152019	7.51965e-05	PPP_alpha1globulin
AX-75236864	122398696	T/C	0.409399	0.101098	8.10827e-05	PPP_alpha1globulin
AX-75255564	131223008	A/C	-0.447096	0.108873	6.49822e-05	PPP_alpha1globulin
AX-76666825	43450682	C/T	0.427967	0.101544	4.24865e-05	PPP_alpha1globulin
AX-76667078	43577709	A/G	0.443992	0.0990557	1.43404e-05	PPP_alpha1globulin
AX-76667369	43732599	A/G	0.471534	0.105882	1.61583e-05	PPP_alpha1globulin
AX-76667528	43808372	G/A	0.489191	0.104322	5.99953e-06	PPP_alpha1globulin
AX-76667630	43855771	C/T	-0.522779	0.125205	4.96165e-05	PPP_alpha1globulin
AX-76667647	43862488	C/T	-0.503261	0.12251	6.46487e-05	PPP_alpha1globulin
AX-76667737	43907116	T/C	-0.528677	0.119984	1.96152e-05	PPP_alpha1globulin
AX-80826837	43909719	A/T	-0.524079	0.1205	2.47499e-05	PPP_alpha1globulin
AX-76667752	43912451	T/C	-0.564349	0.125395	1.32898e-05	PPP_alpha1globulin
AX-76667770	43920210	C/T	-0.541709	0.124122	2.32754e-05	PPP_alpha1globulin
AX-80835831	43927360	C/G	0.454575	0.0988185	8.76024e-06	PPP_alpha1globulin
AX-76667785	43930713	C/T	-0.499909	0.118454	4.15369e-05	PPP_alpha1globulin
AX-76667792	43934499	C/T	-0.52675	0.131511	9.6088e-05	PPP_alpha1globulin
AX-76667815	43945021	T/G	-0.523334	0.1267	5.91884e-05	PPP_alpha1globulin
AX-80894018	43949772	C/G	-0.507272	0.124995	7.83657e-05	PPP_alpha1globulin
AX-80804288	44000839	C/G	0.433022	0.0988013	2.159e-05	PPP_alpha1globulin
AX-76667994	44026944	T/C	0.459339	0.0991913	7.69258e-06	PPP_alpha1globulin
AX-76668054	44055948	T/C	0.427453	0.0982182	2.44611e-05	PPP_alpha1globulin
AX-76668147	44093184	T/G	0.431288	0.101531	3.72195e-05	PPP_alpha1globulin
AX-76668198	44120493	T/C	-0.505452	0.12511	8.40991e-05	PPP_alpha1globulin
AX-76668220	44129397	C/T	0.502502	0.0973405	7.42841e-07	PPP_alpha1globulin
AX-76668230	44132854	C/T	0.43129	0.0962657	1.44619e-05	PPP_alpha1globulin
AX-76671338	45789232	A/G	0.708692	0.173378	6.99789e-05	PPP_alpha1globulin
AX-76687711	54273181	A/G	0.611933	0.152043	8.92087e-05	PPP_alpha1globulin
AX-76761313	89595503	G/A	0.543489	0.118682	9.56005e-06	PPP_alpha1globulin
AX-76812568	28578486	C/T	0.592556	0.142324	5.20112e-05	PPP_alpha1globulin
AX-76812705	28636977	A/G	0.642939	0.146069	1.99876e-05	PPP_alpha1globulin
AX-77119245	7968621	A/G	0.742653	0.180001	6.02793e-05	PPP_alpha1globulin
AX-77092058	23620268	G/A	0.449263	0.110516	7.63333e-05	PPP_alpha1globulin
AX-77149869	18454846	G/A	-0.861126	0.214049	8.97914e-05	PPP_alpha1globulin
AX-77150733	18731199	A/G	-0.531208	0.131904	8.83506e-05	PPP_alpha1globulin
AX-75577223	1148626	C/T	-0.524873	0.129975	8.46852e-05	PPP_alpha1globulin
AX-75577417	1154113	T/C	-0.517641	0.128974	9.31241e-05	PPP_alpha1globulin
AX-75577418	1154165	G/A	-0.526684	0.128852	6.99869e-05	PPP_alpha1globulin
AX-75660848	4051239	T/C	-0.422767	0.0994299	3.66188e-05	PPP_alpha1globulin
AX-75863024	3621667	T/C	0.67546	0.166556	7.92477e-05	PPP_alpha1globulin
AX-80745034	966239	C/G	-0.509014	0.122075	5.07448e-05	PPP_alpha1globulin
AX-76270073	3535312	C/T	0.474714	0.116927	7.78955e-05	PPP_alpha1globulin
AX-75510650	71328047	C/T	-0.956021	0.225351	3.79185e-05	PPP_alpha2globulin
AX-75519987	76452927	T/C	-0.943016	0.23174	7.49066e-05	PPP_alpha2globulin
AX-80766576	151976876	T/A	-0.50455	0.124384	7.8739e-05	PPP_alpha2globulin
AX-75298876	151984935	G/A	-0.625835	0.147174	3.64366e-05	PPP_alpha2globulin
AX-76080781	36074770	T/C	-0.566668	0.139875	8.0323e-05	PPP_alpha2globulin
AX-76080815	36090357	G/A	-0.56557	0.140945	9.31702e-05	PPP_alpha2globulin
AX-76080827	36096706	G/A	-0.566668	0.139875	8.0323e-05	PPP_alpha2globulin
AX-80797241	36102603	C/G	-0.566668	0.139875	8.0323e-05	PPP_alpha2globulin
AX-76080857	36111146	A/G	-0.566668	0.139875	8.0323e-05	PPP_alpha2globulin
AX-76080866	36114663	G/T	-0.566668	0.139875	8.0323e-05	PPP_alpha2globulin
AX-80955779	36121311	T/A	-0.566668	0.139875	8.0323e-05	PPP_alpha2globulin
AX-76080892	36127215	G/T	-0.566668	0.139875	8.0323e-05	PPP_alpha2globulin
AX-76080898	36130828	G/A	-0.566668	0.139875	8.0323e-05	PPP_alpha2globulin
AX-80916976	67739455	T/A	-0.537578	0.12457	2.82712e-05	PPP_alpha2globulin
AX-76476573	41233300	T/C	-0.420063	0.103774	8.13841e-05	PPP_alpha2globulin
AX-76476605	41245351	C/T	-0.451161	0.111412	8.08756e-05	PPP_alpha2globulin
AX-76606030	11319761	G/T	-0.468855	0.113856	6.19801e-05	PPP_alpha2globulin
AX-76682221	51507432	C/T	0.486608	0.111378	2.27548e-05	PPP_alpha2globulin
AX-76790442	18596658	A/C	0.453135	0.11257	8.87553e-05	PPP_alpha2globulin
AX-77097981	25814849	C/A	0.462485	0.111299	5.35268e-05	PPP_alpha2globulin
AX-77173277	4932309	C/T	-0.502624	0.124784	8.78707e-05	PPP_alpha2globulin
AX-77178896	6919486	A/G	0.506579	0.124308	7.32118e-05	PPP_alpha2globulin
AX-77178902	6920664	C/T	0.559843	0.119455	6.03825e-06	PPP_alpha2globulin
AX-77178938	6932547	T/C	0.583085	0.122673	4.53777e-06	PPP_alpha2globulin
AX-80806455	7528960	A/T	0.695709	0.173074	9.06962e-05	PPP_alpha2globulin
AX-77131344	12396541	T/C	-0.477219	0.114772	5.29773e-05	PPP_alpha2globulin
AX-77135627	13823067	C/T	-0.600497	0.142681	4.33617e-05	PPP_alpha2globulin
AX-80973289	13497599	T/A	0.505379	0.12281	6.26668e-05	PPP_alpha2globulin
AX-76247101	4503128	A/G	1.75625	0.421697	5.15885e-05	PPP_alpha2globulin
AX-76247110	4505557	A/G	1.75625	0.421697	5.15885e-05	PPP_alpha2globulin
AX-76247131	4509714	T/C	1.75625	0.421697	5.15885e-05	PPP_alpha2globulin
AX-76247993	4703032	C/A	1.2943	0.319059	7.86762e-05	PPP_alpha2globulin
AX-76313089	4559523	T/G	-0.447176	0.110582	8.26563e-05	PPP_alpha2globulin
AX-76161834	81077467	T/C	0.478071	0.105663	1.19808e-05	PPP_alpha3globulin
AX-76161840	81081309	G/A	0.482234	0.105374	9.63861e-06	PPP_alpha3globulin
AX-76161856	81088925	G/A	0.505558	0.106233	4.42585e-06	PPP_alpha3globulin
AX-76434314	20713233	A/G	-0.742492	0.184689	9.05171e-05	PPP_alpha3globulin
AX-76524227	63406529	T/C	0.837518	0.207735	8.66234e-05	PPP_alpha3globulin
AX-76698788	59776485	T/C	0.669117	0.15829	4.02877e-05	PPP_alpha3globulin
AX-76698807	59786406	C/T	0.608278	0.150899	8.68338e-05	PPP_alpha3globulin
AX-76795184	20716416	T/C	1.15665	0.264446	2.23042e-05	PPP_alpha3globulin
AX-76795211	20729667	T/C	0.987295	0.22831	2.72731e-05	PPP_alpha3globulin
AX-80921794	20867703	G/C	0.409693	0.101549	8.57078e-05	PPP_alpha3globulin
AX-76795614	20910147	A/G	0.437614	0.105229	5.28306e-05	PPP_alpha3globulin
AX-76796612	21339002	A/C	-0.461366	0.101271	1.05122e-05	PPP_alpha3globulin
AX-76796618	21340794	C/T	-0.452636	0.102087	1.74472e-05	PPP_alpha3globulin
AX-76796744	21399357	T/G	0.443622	0.0999788	1.72091e-05	PPP_alpha3globulin
AX-76801504	23647074	C/T	0.40522	0.100939	9.25277e-05	PPP_alpha3globulin
AX-77168754	3280064	A/G	-0.474918	0.118218	9.15411e-05	PPP_alpha3globulin
AX-77168755	3280506	G/A	0.463976	0.0949617	2.54447e-06	PPP_alpha3globulin
AX-77168758	3281402	T/C	-0.475577	0.098022	2.95632e-06	PPP_alpha3globulin
AX-77168764	3283204	T/C	0.460777	0.0937254	2.22635e-06	PPP_alpha3globulin
AX-77168767	3284404	T/C	-0.507775	0.0980883	6.91116e-07	PPP_alpha3globulin
AX-77135662	13832479	A/C	-0.679489	0.166647	7.25814e-05	PPP_alpha3globulin
AX-80842296	13797807	T/A	0.683123	0.169685	8.85892e-05	PPP_alpha3globulin
AX-75797521	4702230	C/T	0.618136	0.12958	4.21339e-06	PPP_alpha3globulin
AX-76209423	2005413	C/T	-0.512512	0.12355	5.5054e-05	PPP_alpha3globulin
AX-76209434	2007957	G/A	-0.42686	0.100672	3.8264e-05	PPP_alpha3globulin
AX-76289699	423061	C/T	-0.673378	0.163762	6.34578e-05	PPP_alpha3globulin
AX-76289797	424935	C/T	-0.617144	0.146307	4.17581e-05	PPP_alpha3globulin
AX-76283468	2877354	C/T	0.659062	0.131659	1.4956e-06	PPP_alpha3globulin
AX-80856800	3975703	G/C	0.548437	0.116314	5.34451e-06	PPP_alpha3globulin
AX-76288468	3979952	T/C	0.585299	0.127366	8.89745e-06	PPP_alpha3globulin
AX-76288498	3986658	A/C	0.481885	0.11808	7.15781e-05	PPP_alpha3globulin
AX-80961388	509723	G/C	0.734213	0.181516	8.23172e-05	PPP_alpha3globulin
AX-75402747	19477571	G/A	-0.699764	0.157032	1.58501e-05	PPP_beta1globulin
AX-75470805	52504495	T/C	0.778704	0.180241	2.76241e-05	PPP_beta1globulin
AX-75348750	174777219	T/G	0.470378	0.110568	3.60479e-05	PPP_beta1globulin
AX-75381375	187859478	A/G	0.477854	0.11777	7.81868e-05	PPP_beta1globulin
AX-76029333	142518001	A/C	0.636758	0.15463	6.18015e-05	PPP_beta1globulin
AX-76453658	30422419	G/A	-0.920825	0.194142	4.71743e-06	PPP_beta1globulin
AX-76453668	30427601	A/G	-0.920825	0.194142	4.71743e-06	PPP_beta1globulin
AX-76486493	45787055	C/T	0.622804	0.155905	9.95339e-05	PPP_beta1globulin
AX-76550249	75596781	T/C	1.16203	0.275639	4.20221e-05	PPP_beta1globulin
AX-76772685	10633608	A/G	-0.527139	0.125968	4.75333e-05	PPP_beta1globulin
AX-76941038	29189256	A/G	-0.494449	0.119492	5.71491e-05	PPP_beta1globulin
AX-76941181	29243532	A/G	-0.457753	0.110092	5.28329e-05	PPP_beta1globulin
AX-76941343	29310602	A/G	-0.487063	0.119727	7.50385e-05	PPP_beta1globulin
AX-76941498	29369316	G/A	-0.483947	0.118286	6.85716e-05	PPP_beta1globulin
AX-77110964	4652415	C/T	-0.492783	0.120896	7.27498e-05	PPP_beta1globulin
AX-80825640	4713633	G/C	-0.487905	0.119154	6.76643e-05	PPP_beta1globulin
AX-77111172	4733819	C/T	-0.49647	0.109643	1.17556e-05	PPP_beta1globulin
AX-80847806	4739659	G/C	-0.477631	0.111565	3.23484e-05	PPP_beta1globulin
AX-77121528	8972234	G/T	-0.730811	0.180054	7.77804e-05	PPP_beta1globulin
AX-77121537	8976773	T/C	-0.725224	0.180017	8.73998e-05	PPP_beta1globulin
AX-77121559	8988642	A/G	-0.725224	0.180017	8.73998e-05	PPP_beta1globulin
AX-75571971	10992365	T/C	0.497812	0.112534	1.81235e-05	PPP_beta1globulin
AX-75575092	11858484	G/A	0.576293	0.135106	3.44572e-05	PPP_beta1globulin
AX-80982163	12144657	C/G	0.607473	0.126022	3.37287e-06	PPP_beta1globulin
AX-75728300	9283124	A/G	0.47791	0.116555	6.62092e-05	PPP_beta1globulin
AX-75728487	9346521	T/C	0.551327	0.135574	7.54822e-05	PPP_beta1globulin
AX-75728563	9374717	C/T	0.544952	0.136414	9.9516e-05	PPP_beta1globulin
AX-75728661	9410371	C/T	0.493147	0.116178	3.74352e-05	PPP_beta1globulin
AX-75761667	6507447	G/T	-0.484376	0.116423	5.23e-05	PPP_beta1globulin
AX-75764033	7395000	C/T	0.567257	0.134539	4.19307e-05	PPP_beta1globulin
AX-75764087	7414939	C/T	0.555461	0.13318	5.02232e-05	PPP_beta1globulin
AX-75764212	7459204	T/C	0.517251	0.128751	9.12466e-05	PPP_beta1globulin
AX-75817139	10432320	G/A	0.494563	0.11925	5.50926e-05	PPP_beta1globulin
AX-75817272	10473356	A/G	0.498961	0.123555	8.41888e-05	PPP_beta1globulin
AX-75892572	2707655	A/G	0.799924	0.186873	3.24314e-05	PPP_beta1globulin
AX-75926776	3455236	C/T	-0.50601	0.125805	8.96086e-05	PPP_beta1globulin
AX-75927069	3532273	T/C	-0.8114	0.185019	2.11948e-05	PPP_beta1globulin
AX-75927088	3536690	C/T	-0.579367	0.144381	9.29039e-05	PPP_beta1globulin
AX-76335583	2204292	T/C	0.503401	0.110876	1.11723e-05	PPP_beta1globulin
AX-75424434	30331296	A/C	0.512696	0.127288	8.79099e-05	PPP_beta2globulin
AX-75463856	49254245	G/A	0.443429	0.108813	7.32286e-05	PPP_beta2globulin
AX-75470396	52317616	C/T	1.18419	0.246277	3.57221e-06	PPP_beta2globulin
AX-75470412	52326743	C/T	1.18419	0.246277	3.57221e-06	PPP_beta2globulin
AX-80946112	52417961	C/G	1.17745	0.256181	8.86793e-06	PPP_beta2globulin
AX-75470836	52516230	C/T	0.996276	0.221503	1.33909e-05	PPP_beta2globulin
AX-75470870	52527258	A/G	0.891847	0.218296	7.03419e-05	PPP_beta2globulin
AX-75470884	52533410	A/G	0.891847	0.218296	7.03419e-05	PPP_beta2globulin
AX-80827083	52564386	T/A	1.18419	0.246277	3.57221e-06	PPP_beta2globulin
AX-75470982	52583366	T/C	1.18419	0.246277	3.57221e-06	PPP_beta2globulin
AX-75470987	52585172	G/A	1.18419	0.246277	3.57221e-06	PPP_beta2globulin
AX-75470990	52587515	G/A	1.18419	0.246277	3.57221e-06	PPP_beta2globulin
AX-75471005	52593184	A/G	1.18419	0.246277	3.57221e-06	PPP_beta2globulin
AX-75471010	52596043	C/T	1.18419	0.246277	3.57221e-06	PPP_beta2globulin
AX-75471014	52597955	A/G	1.18419	0.246277	3.57221e-06	PPP_beta2globulin
AX-75471017	52598715	T/C	1.18419	0.246277	3.57221e-06	PPP_beta2globulin
AX-80935719	52603421	C/G	1.18549	0.246233	3.47773e-06	PPP_beta2globulin
AX-75471032	52605999	A/G	1.18419	0.246277	3.57221e-06	PPP_beta2globulin
AX-75471040	52612883	C/T	1.18419	0.246277	3.57221e-06	PPP_beta2globulin
AX-75471041	52613105	C/T	1.18419	0.246277	3.57221e-06	PPP_beta2globulin
AX-75471101	52636304	T/C	1.18419	0.246277	3.57221e-06	PPP_beta2globulin
AX-75471150	52657057	G/A	0.882062	0.200428	1.99727e-05	PPP_beta2globulin
AX-75490059	61744301	A/G	0.529773	0.126439	4.6699e-05	PPP_beta2globulin
AX-75342482	172196851	C/T	0.852538	0.207922	6.64093e-05	PPP_beta2globulin
AX-75348432	174637771	A/G	0.734239	0.180145	7.30338e-05	PPP_beta2globulin
AX-75374218	185134081	G/A	0.55464	0.130277	3.57078e-05	PPP_beta2globulin
AX-76058507	23445234	T/C	-0.433784	0.100952	3.04653e-05	PPP_beta2globulin
AX-76165289	83251239	C/T	0.561725	0.113431	1.89948e-06	PPP_beta2globulin
AX-76494934	49903014	C/A	0.500269	0.120032	5.09665e-05	PPP_beta2globulin
AX-76899827	13010341	T/C	-0.441403	0.10445	4.04761e-05	PPP_beta2globulin
AX-76900090	13136207	A/G	-0.439091	0.103754	3.95132e-05	PPP_beta2globulin
AX-76900454	13300377	A/G	-0.454439	0.108585	4.76015e-05	PPP_beta2globulin
AX-80804666	13380768	G/C	-0.436963	0.104378	4.7369e-05	PPP_beta2globulin
AX-80803139	13405214	T/A	-0.421945	0.104714	8.73426e-05	PPP_beta2globulin
AX-76900956	13491219	C/A	-0.430001	0.107058	9.18105e-05	PPP_beta2globulin
AX-76900995	13507890	G/T	-0.430001	0.107058	9.18105e-05	PPP_beta2globulin
AX-76901166	13571318	C/A	-0.50625	0.12552	8.61084e-05	PPP_beta2globulin
AX-76901227	13593451	C/T	-0.47254	0.106705	1.78369e-05	PPP_beta2globulin
AX-76935728	27173413	C/T	0.443355	0.106722	5.37494e-05	PPP_beta2globulin
AX-80846093	17554770	G/C	0.602673	0.126839	4.57088e-06	PPP_beta2globulin
AX-75595486	17638242	A/G	0.976512	0.241747	8.40829e-05	PPP_beta2globulin
AX-75700412	17510188	T/C	-0.429043	0.104861	6.8709e-05	PPP_beta2globulin
AX-75700440	17519149	T/C	-0.445002	0.105258	4.01949e-05	PPP_beta2globulin
AX-75700442	17519528	G/A	-0.445002	0.105258	4.01949e-05	PPP_beta2globulin
AX-75809398	8551655	C/T	-0.442599	0.109654	8.50864e-05	PPP_beta2globulin
AX-75809446	8564073	C/A	-0.434202	0.108311	9.45645e-05	PPP_beta2globulin
AX-75778869	12536979	T/C	-0.443823	0.109336	7.78762e-05	PPP_beta2globulin
AX-75833407	4245477	T/C	-0.609368	0.143389	3.68125e-05	PPP_beta2globulin
AX-76211284	2682908	T/C	0.459481	0.113364	7.97332e-05	PPP_beta2globulin
AX-76297860	977620	T/G	0.967984	0.241883	9.71223e-05	PPP_beta2globulin
AX-76279526	1909870	G/A	-0.536319	0.132958	8.59308e-05	PPP_beta2globulin
AX-75449633	42418054	C/A	-0.333714	0.0652604	3.54981e-07	BWG
AX-75255714	131295408	A/G	0.16894	0.0396205	2.12828e-05	BWG
AX-80917848	131310085	C/G	0.250679	0.0543475	4.30143e-06	BWG
AX-75325432	164992557	G/A	-0.165509	0.0394932	2.93447e-05	BWG
AX-76066827	2732871	G/A	0.181497	0.0428593	2.42145e-05	BWG
AX-76067809	2786901	T/C	0.181097	0.0446039	5.14657e-05	BWG
AX-80834466	100252526	T/A	-0.289869	0.0656051	1.06261e-05	BWG
AX-76429200	18265336	T/C	-0.179152	0.0397084	6.91007e-06	BWG
AX-76526140	64313319	C/A	0.164386	0.0404788	5.1268e-05	BWG
AX-76527033	64732827	T/C	-0.183459	0.0433472	2.44701e-05	BWG
AX-76527599	64982272	C/T	0.192651	0.0474809	5.20556e-05	BWG
AX-76596941	97341681	G/T	0.169118	0.0387102	1.3311e-05	BWG
AX-76596953	97345165	C/T	0.162161	0.0385596	2.75292e-05	BWG
AX-76597001	97363441	C/A	0.167087	0.0393889	2.34508e-05	BWG
AX-76597441	97548526	C/A	0.161566	0.0407595	7.70563e-05	BWG
AX-76400656	104866866	T/C	-0.312289	0.0612643	3.86157e-07	BWG
AX-76410762	108933491	T/C	-0.238333	0.0580238	4.206e-05	BWG
AX-76410798	108946980	T/G	-0.157588	0.0382699	4.02416e-05	BWG
AX-76410804	108950777	A/C	-0.179897	0.0441037	4.75088e-05	BWG
AX-76647263	33109735	A/G	-0.320971	0.0809341	7.64344e-05	BWG
AX-76771816	10289622	G/A	0.201244	0.0514899	9.68598e-05	BWG
AX-76771902	10321777	C/T	0.202709	0.051948	9.93753e-05	BWG
AX-76812808	28680349	C/T	0.280207	0.0691447	5.31615e-05	BWG
AX-76813189	28856754	C/T	0.247486	0.0532811	3.6864e-06	BWG
AX-76813434	28955963	A/C	0.337507	0.0621452	6.48789e-08	BWG
AX-76813664	29061117	G/A	0.326798	0.0629442	2.35424e-07	BWG
AX-76813800	29118586	C/T	0.322499	0.0627944	3.16122e-07	BWG
AX-76814176	29298601	G/A	0.195041	0.0456309	2.03271e-05	BWG
AX-76814267	29335682	G/A	0.25472	0.0588151	1.57949e-05	BWG
AX-76814581	29468958	C/T	0.245981	0.0603444	4.80548e-05	BWG
AX-76814600	29476007	C/T	0.230172	0.0545637	2.60104e-05	BWG
AX-76814681	29511941	G/A	0.243734	0.0600951	5.24161e-05	BWG
AX-80927639	29520585	G/C	0.242946	0.0601059	5.55753e-05	BWG
AX-76814778	29557137	A/G	0.236205	0.0545761	1.59996e-05	BWG
AX-76814804	29570307	C/T	0.23509	0.0546039	1.77038e-05	BWG
AX-76814920	29626749	C/T	0.238337	0.0602587	7.98687e-05	BWG
AX-76814923	29628963	A/G	0.243793	0.0606884	6.16984e-05	BWG
AX-77083724	2045170	C/T	0.285967	0.0661891	1.65487e-05	BWG
AX-77084015	2054886	A/G	0.266416	0.0650364	4.41016e-05	BWG
AX-77084698	2080483	T/C	0.261426	0.063813	4.4038e-05	BWG
AX-77094768	24629083	A/C	-0.337451	0.0792387	2.17866e-05	BWG
AX-75605479	2527530	G/A	-0.220341	0.0462572	2.07962e-06	BWG
AX-75610928	4279089	C/T	-0.365265	0.0897243	4.91516e-05	BWG
AX-75729176	9600566	T/G	-0.209813	0.0503317	3.2321e-05	BWG
AX-75678716	10003454	G/A	-0.202646	0.0482101	2.77774e-05	BWG
AX-75680366	10692327	G/A	0.145876	0.0368275	7.79653e-05	BWG
AX-75795885	4168216	A/G	-0.267202	0.0584999	5.3201e-06	BWG
AX-75852261	487494	T/C	0.171987	0.043554	8.20144e-05	BWG
AX-75868165	5120300	G/A	0.183656	0.0441641	3.37686e-05	BWG
AX-75868389	5173885	A/G	0.153121	0.036911	3.52794e-05	BWG
AX-75938126	6784202	A/G	-0.145738	0.036896	8.16272e-05	BWG
AX-80939509	6864776	G/C	0.171946	0.0433701	7.68197e-05	BWG
AX-76207043	13729523	T/G	0.153727	0.0374945	4.34355e-05	BWG
AX-76276698	1276820	A/G	-0.21796	0.0501055	1.44915e-05	BWG
AX-76362973	3496443	T/C	-0.186638	0.0449698	3.49885e-05	BWG
AX-76363158	3529037	A/C	-0.19924	0.0461699	1.69302e-05	BWG
AX-75961002	106873564	C/T	0.452432	0.111274	7.61051e-05	MCHC
AX-80784990	129939668	G/C	-0.540009	0.132974	7.75658e-05	MCHC
AX-76489993	47475700	C/T	-0.481767	0.116986	6.21136e-05	MCHC
AX-76490184	47563017	T/C	-0.477629	0.106803	1.49599e-05	MCHC
AX-76532725	67256820	C/T	0.474898	0.113678	4.91913e-05	MCHC
AX-76649815	34457095	G/A	0.518343	0.126458	6.69518e-05	MCHC
AX-76649944	34519642	A/G	0.585836	0.121391	3.32448e-06	MCHC
AX-76650028	34563891	T/C	0.583052	0.134081	2.48183e-05	MCHC
AX-76650047	34575597	G/A	0.637419	0.136163	6.20664e-06	MCHC
AX-76650051	34577119	T/C	0.650647	0.13525	3.55388e-06	MCHC
AX-76883367	5967628	A/G	0.787797	0.19484	8.30501e-05	MCHC
AX-76861833	51032611	T/C	-0.426066	0.105398	8.333e-05	MCHC
AX-76909886	16998599	G/T	0.430134	0.106032	7.88769e-05	MCHC
AX-76917364	20024801	T/C	-0.442768	0.105552	4.59533e-05	MCHC
AX-76953725	33816614	C/A	0.792062	0.189736	4.97838e-05	MCHC
AX-77135622	13820686	A/G	-0.49814	0.12115	6.36856e-05	MCHC
AX-75610990	4297369	T/C	0.562027	0.128569	2.2614e-05	MCHC
AX-75623213	8174551	C/T	0.603473	0.148412	7.60231e-05	MCHC
AX-75623294	8202212	A/G	-0.570915	0.137412	5.38107e-05	MCHC
AX-75624399	8540403	G/T	0.491075	0.122456	9.43193e-05	MCHC
AX-75624980	8712412	A/G	0.57256	0.131752	2.50995e-05	MCHC
AX-75625019	8723801	T/C	0.548356	0.131695	5.19325e-05	MCHC
AX-75625043	8728735	G/A	0.548356	0.131695	5.19325e-05	MCHC
AX-75625138	8755566	C/T	0.532429	0.114707	7.34767e-06	MCHC
AX-75625169	8765182	C/A	0.602613	0.128745	6.22339e-06	MCHC
AX-75625198	8774709	T/C	0.580359	0.128692	1.27969e-05	MCHC
AX-75625953	8982985	C/T	0.615726	0.141736	2.52577e-05	MCHC
AX-75626286	9073252	A/G	0.474215	0.114656	5.7932e-05	MCHC
AX-75591048	16427411	C/T	0.53747	0.132023	7.4608e-05	MCHC
AX-75591560	16581298	A/G	0.547037	0.128485	3.5798e-05	MCHC
AX-75591567	16582680	A/C	0.606827	0.134228	1.2214e-05	MCHC
AX-75591577	16584415	G/A	0.608549	0.132234	8.68822e-06	MCHC
AX-75591582	16586005	G/A	0.606827	0.134228	1.2214e-05	MCHC
AX-75591584	16586471	C/T	0.533391	0.132175	8.55899e-05	MCHC
AX-75591617	16593110	T/C	0.585264	0.130532	1.42564e-05	MCHC
AX-75591626	16595388	A/G	0.543104	0.128415	4.00747e-05	MCHC
AX-75591639	16598836	C/T	0.531613	0.128721	5.93159e-05	MCHC
AX-75591662	16605132	C/T	0.538991	0.125474	3.07299e-05	MCHC
AX-80830010	16619199	G/C	0.502511	0.125102	9.19568e-05	MCHC
AX-75603587	19879942	T/C	0.581686	0.125146	7.15015e-06	MCHC
AX-76284602	3133233	T/C	-0.698661	0.153008	1.01052e-05	MCHC
AX-75413567	0	C/T	0.519247	0.124695	5.17067e-05	PPP_gamaglobulin
AX-75413812	0	A/C	-0.498709	0.119797	5.19469e-05	PPP_gamaglobulin
AX-75412461	24205097	G/A	-0.428436	0.103695	5.87409e-05	PPP_gamaglobulin
AX-75413286	24746324	A/G	-0.486837	0.112522	2.70271e-05	PPP_gamaglobulin
AX-75413362	24780449	C/T	0.53328	0.121957	2.24122e-05	PPP_gamaglobulin
AX-75413606	25060782	T/C	-0.470254	0.112429	4.80647e-05	PPP_gamaglobulin
AX-75413793	25083018	T/C	-0.51311	0.123129	5.1079e-05	PPP_gamaglobulin
AX-75413795	25084194	T/C	-0.517603	0.1189	2.42555e-05	PPP_gamaglobulin
AX-75267584	136736204	A/G	-0.449325	0.104317	2.92198e-05	PPP_gamaglobulin
AX-75267592	136740349	G/A	-0.496757	0.105142	5.13087e-06	PPP_gamaglobulin
AX-75267610	136748051	A/C	-0.496757	0.105142	5.13087e-06	PPP_gamaglobulin
AX-75267693	136785596	A/G	-0.428499	0.10311	5.34443e-05	PPP_gamaglobulin
AX-75267733	136803578	G/A	-0.470471	0.103572	1.11149e-05	PPP_gamaglobulin
AX-80834769	136807060	G/C	-0.41652	0.101997	7.08415e-05	PPP_gamaglobulin
AX-75356571	177937845	A/G	0.625769	0.154092	7.73497e-05	PPP_gamaglobulin
AX-75356612	177957473	G/A	0.625769	0.154092	7.73497e-05	PPP_gamaglobulin
AX-75390384	191315669	C/T	1.00437	0.236056	3.60823e-05	PPP_gamaglobulin
AX-76122214	59875576	T/C	-0.494043	0.12246	8.57452e-05	PPP_gamaglobulin
AX-76626741	22806136	T/C	0.447847	0.110012	7.44456e-05	PPP_gamaglobulin
AX-76678389	49499141	C/T	0.483143	0.113629	3.64977e-05	PPP_gamaglobulin
AX-76757695	87959927	T/C	0.692138	0.155741	1.67195e-05	PPP_gamaglobulin
AX-76869038	53927471	G/A	0.470743	0.10343	1.07098e-05	PPP_gamaglobulin
AX-76881358	58847478	A/G	0.737934	0.177045	5.09182e-05	PPP_gamaglobulin
AX-77180863	7594259	T/C	-0.48228	0.110173	2.19793e-05	PPP_gamaglobulin
AX-77181574	7833765	G/A	-0.611733	0.119368	8.7538e-07	PPP_gamaglobulin
AX-77181578	7835879	A/G	-0.541318	0.113292	4.07407e-06	PPP_gamaglobulin
AX-77181584	7837272	T/C	-0.484304	0.119415	7.89703e-05	PPP_gamaglobulin
AX-77182051	7998455	T/C	-0.428547	0.1027	4.99703e-05	PPP_gamaglobulin
AX-77184942	8967975	A/G	-0.549665	0.132808	5.71292e-05	PPP_gamaglobulin
AX-80763006	9192196	A/T	-0.542895	0.132788	6.95435e-05	PPP_gamaglobulin
AX-77185712	9218817	G/T	-0.482293	0.117601	6.61991e-05	PPP_gamaglobulin
AX-75719959	6468774	T/C	-0.547514	0.132802	6.08191e-05	PPP_gamaglobulin
AX-77279093	9531697	C/T	0.447856	0.106028	4.0809e-05	PPP_gamaglobulin
AX-75729017	9535511	T/C	0.555631	0.116069	3.91833e-06	PPP_gamaglobulin
AX-75729176	9600566	T/G	0.638216	0.151639	4.33412e-05	PPP_gamaglobulin
AX-75801673	6055490	T/C	-0.420808	0.10366	7.78019e-05	PPP_gamaglobulin
AX-80788473	6493632	G/C	0.502562	0.11603	2.65166e-05	PPP_gamaglobulin
AX-76222582	63790	A/G	0.666066	0.159753	5.06596e-05	PPP_gamaglobulin
AX-76219546	546885	T/C	0.517577	0.128751	9.06054e-05	PPP_gamaglobulin
AX-76219882	558806	T/C	0.547843	0.126504	2.6588e-05	PPP_gamaglobulin
AX-76220028	565399	C/T	0.90651	0.200208	1.18148e-05	PPP_gamaglobulin
AX-76223772	694590	A/C	0.546214	0.136335	9.54503e-05	PPP_gamaglobulin
AX-76248256	4756719	T/C	-0.622162	0.153672	8.11373e-05	PPP_gamaglobulin
AX-76248264	4757944	C/A	0.441833	0.10857	7.48294e-05	PPP_gamaglobulin
AX-76270815	366809	G/A	0.48938	0.121233	8.49628e-05	PPP_gamaglobulin
AX-76303815	2376385	T/C	0.639766	0.153071	4.86615e-05	PPP_gamaglobulin
AX-77117292	0	A/G	-0.641561	0.148529	2.78233e-05	Erythrocytes
AX-75433162	34558072	A/G	1.57248	0.392098	9.39943e-05	Erythrocytes
AX-75478650	56350120	A/G	-0.648025	0.140616	8.41878e-06	Erythrocytes
AX-75478876	56450390	T/C	-0.496944	0.113005	2.0251e-05	Erythrocytes
AX-75478886	56455803	G/A	-0.552316	0.114594	3.3993e-06	Erythrocytes
AX-75478898	56459390	A/G	-0.569646	0.124336	9.43343e-06	Erythrocytes
AX-75272144	138765002	A/G	-0.545654	0.132233	5.99537e-05	Erythrocytes
AX-75272155	138768613	C/T	-0.547002	0.132597	6.02306e-05	Erythrocytes
AX-75272970	139122690	G/A	-0.543229	0.134292	8.22374e-05	Erythrocytes
AX-75282371	143636553	A/G	-0.523015	0.120211	2.45002e-05	Erythrocytes
AX-75348290	174580538	T/C	-0.487923	0.113546	3.04412e-05	Erythrocytes
AX-80903655	188878048	G/C	0.758561	0.183673	5.91407e-05	Erythrocytes
AX-75951203	975126	C/T	-0.540506	0.116922	7.9248e-06	Erythrocytes
AX-80903112	80565268	T/A	0.739836	0.154665	3.98001e-06	Erythrocytes
AX-80764352	84659017	T/A	0.47983	0.118283	7.86737e-05	Erythrocytes
AX-75957025	104775618	G/A	0.46534	0.115077	8.2685e-05	Erythrocytes
AX-75957026	104775677	C/T	0.46534	0.115077	8.2685e-05	Erythrocytes
AX-75957034	104778092	T/C	0.484423	0.107355	1.26035e-05	Erythrocytes
AX-75957054	104791056	G/T	0.475166	0.111079	3.29139e-05	Erythrocytes
AX-76407653	10719192	A/C	0.449587	0.109541	6.53835e-05	Erythrocytes
AX-76543229	72249742	T/C	-0.459139	0.104214	1.95822e-05	Erythrocytes
AX-76543660	72438229	C/T	-0.453492	0.112516	8.7019e-05	Erythrocytes
AX-76543677	72444969	A/G	0.469793	0.112665	5.0559e-05	Erythrocytes
AX-76578861	89286419	T/C	0.451283	0.107514	4.53344e-05	Erythrocytes
AX-76691098	56150285	G/A	0.489943	0.11432	3.18721e-05	Erythrocytes
AX-76736456	78264494	G/A	0.803705	0.188238	3.4001e-05	Erythrocytes
AX-76736465	78267000	G/T	0.907307	0.189239	3.79377e-06	Erythrocytes
AX-76798528	22255691	T/C	0.572555	0.132369	2.71542e-05	Erythrocytes
AX-76818593	31345231	A/G	0.589902	0.135196	2.32853e-05	Erythrocytes
AX-76818610	31351717	G/A	0.592758	0.137424	2.85155e-05	Erythrocytes
AX-76818614	31354891	G/A	0.589902	0.135196	2.32853e-05	Erythrocytes
AX-80923475	31355407	C/G	0.589902	0.135196	2.32853e-05	Erythrocytes
AX-76818623	31362553	C/T	0.615774	0.135435	1.09211e-05	Erythrocytes
AX-76818635	31367076	T/C	0.615774	0.135435	1.09211e-05	Erythrocytes
AX-76818637	31367988	A/G	0.589902	0.135196	2.32853e-05	Erythrocytes
AX-76818649	31372532	T/C	0.593314	0.135115	2.07835e-05	Erythrocytes
AX-76818658	31377323	C/T	0.606881	0.133784	1.14063e-05	Erythrocytes
AX-76818675	31382580	C/T	0.589902	0.135196	2.32853e-05	Erythrocytes
AX-77024160	29414708	T/C	0.487135	0.119731	7.51122e-05	Erythrocytes
AX-77117773	7367335	T/C	1.42124	0.335504	3.88737e-05	Erythrocytes
AX-77076605	17655589	G/T	-0.47845	0.118279	8.22506e-05	Erythrocytes
AX-77080719	19267883	A/G	-0.827744	0.192971	3.13951e-05	Erythrocytes
AX-77094996	24712984	T/C	0.544844	0.123495	1.90944e-05	Erythrocytes
AX-77095014	24719044	T/C	0.46841	0.111489	4.4626e-05	Erythrocytes
AX-77095297	24815939	A/C	0.454217	0.11222	8.14758e-05	Erythrocytes
AX-77095402	24852650	A/G	0.537586	0.134225	9.59282e-05	Erythrocytes
AX-77097887	25779786	A/G	-0.593258	0.146817	8.36283e-05	Erythrocytes
AX-80806738	25871376	G/C	-0.497588	0.12397	9.27915e-05	Erythrocytes
AX-75685779	12597881	T/C	-0.629994	0.145375	2.62756e-05	Erythrocytes
AX-80986766	12625869	C/G	0.434439	0.108289	9.34813e-05	Erythrocytes
AX-75766154	8269068	A/G	-1.36741	0.337509	8.02464e-05	Erythrocytes
AX-75780200	1274721	T/C	-0.685379	0.157401	2.41494e-05	Erythrocytes
AX-75781384	1313582	T/C	-0.636098	0.153453	5.56988e-05	Erythrocytes
AX-75781436	1315276	C/A	-0.636098	0.153453	5.56988e-05	Erythrocytes
AX-75782763	1362907	T/C	-0.618562	0.154123	9.29132e-05	Erythrocytes
AX-75788277	1688122	C/T	-0.583067	0.142682	7.0076e-05	Erythrocytes
AX-80901627	1695635	G/C	-0.623943	0.154082	8.08916e-05	Erythrocytes
AX-75799461	5321181	G/A	0.622189	0.154562	8.87029e-05	Erythrocytes
AX-75877644	7853281	T/C	0.461527	0.113387	7.45983e-05	Erythrocytes
AX-76227994	8766328	T/C	0.44446	0.11055	9.04509e-05	Erythrocytes
AX-75449633	42418054	C/A	0.327168	0.0724967	6.99597e-06	HEMA
AX-75191118	101389576	A/G	0.186737	0.0463107	5.85717e-05	HEMA
AX-75193646	102489529	A/G	0.239527	0.0587815	4.89306e-05	HEMA
AX-76065511	27268784	A/G	-0.199497	0.0509354	9.46197e-05	HEMA
AX-76065620	27325972	A/G	-0.194422	0.0464506	3.04281e-05	HEMA
AX-80983695	27328528	G/C	-0.201487	0.0462128	1.40729e-05	HEMA
AX-76065628	27331047	C/A	-0.202283	0.0462338	1.31384e-05	HEMA
AX-77279692	27332401	G/A	-0.201487	0.0462128	1.40729e-05	HEMA
AX-76065652	27343995	A/C	-0.184772	0.0471575	9.40347e-05	HEMA
AX-76065903	27472860	T/C	-0.253783	0.0609687	3.36248e-05	HEMA
AX-76088188	40222550	C/T	-0.18148	0.045878	8.05824e-05	HEMA
AX-80795023	67881973	C/G	-0.194745	0.047597	4.55862e-05	HEMA
AX-76137086	67903544	T/C	0.202455	0.0468295	1.65941e-05	HEMA
AX-76174224	88077558	C/T	-0.190328	0.0487066	9.81771e-05	HEMA
AX-80834466	100252526	T/A	0.345793	0.0728352	2.29506e-06	HEMA
AX-76486761	45915749	G/A	0.180463	0.0445257	5.36732e-05	HEMA
AX-76487750	46390462	G/A	0.179705	0.0460321	9.96855e-05	HEMA
AX-76400656	104866866	T/C	0.303631	0.0673472	7.14107e-06	HEMA
AX-76827916	35821029	G/A	0.236006	0.0593642	7.42248e-05	HEMA
AX-76851220	46037317	G/T	0.185924	0.0470559	8.21188e-05	HEMA
AX-76854303	48064510	C/T	-0.18787	0.0470418	6.88309e-05	HEMA
AX-76854419	48114355	A/G	-0.210445	0.0537577	9.53866e-05	HEMA
AX-76854475	48133083	G/A	0.169352	0.0425101	7.17234e-05	HEMA
AX-76855318	48452296	T/C	-0.398159	0.0961404	3.68241e-05	HEMA
AX-76922629	22113806	A/C	0.202564	0.0510408	7.63761e-05	HEMA
AX-76923083	22300086	C/T	0.186985	0.0463274	5.76193e-05	HEMA
AX-76923303	22388291	G/A	0.212388	0.0491112	1.64903e-05	HEMA
AX-76923973	22660491	G/A	0.186365	0.0456992	4.82684e-05	HEMA
AX-77002327	21142168	C/T	0.179087	0.0440848	5.16021e-05	HEMA
AX-77171414	4250233	T/G	-0.214067	0.0530845	5.84989e-05	HEMA
AX-77181543	7824940	C/T	-0.179165	0.0457193	9.37918e-05	HEMA
AX-77181545	7825573	C/T	-0.180186	0.0458412	8.9345e-05	HEMA
AX-77181732	7890620	A/G	-0.218239	0.0519548	2.85103e-05	HEMA
AX-77181999	7978937	C/T	-0.220818	0.047215	3.22844e-06	HEMA
AX-80799932	2417662	C/G	0.583452	0.134607	1.57795e-05	HEMA
AX-75795885	4168216	A/G	0.313776	0.0646004	1.34083e-06	HEMA
AX-75775593	11469117	A/C	-0.163556	0.0417717	9.50852e-05	HEMA
AX-75775866	11554754	G/A	0.167323	0.04164	6.21028e-05	HEMA
AX-75869306	5524047	G/A	-0.174051	0.0430307	5.55615e-05	HEMA
AX-75929490	4257019	A/G	0.665309	0.169764	9.37116e-05	HEMA
AX-76246794	4439000	G/A	0.194926	0.0485437	6.28497e-05	HEMA
AX-77276817	0	A/G	-0.490839	0.11572	3.81541e-05	Hemoglobine
AX-75478650	56350120	A/G	-0.574267	0.141847	8.14031e-05	Hemoglobine
AX-75478886	56455803	G/A	-0.47937	0.116082	5.94046e-05	Hemoglobine
AX-75478898	56459390	A/G	-0.503168	0.125446	9.40181e-05	Hemoglobine
AX-75951203	975126	C/T	-0.534864	0.116633	9.30209e-06	Hemoglobine
AX-76072609	31011298	A/G	0.424712	0.106104	9.70414e-05	Hemoglobine
AX-76074763	32239347	G/A	0.510141	0.116262	2.1145e-05	Hemoglobine
AX-76090335	41538827	T/C	0.470669	0.117804	9.98329e-05	Hemoglobine
AX-76160920	80559253	G/A	0.760945	0.18476	6.20168e-05	Hemoglobine
AX-80903112	80565268	T/A	0.806081	0.151443	3.55342e-07	Hemoglobine
AX-76163161	81865733	C/A	-1.10924	0.266688	5.28577e-05	Hemoglobine
AX-76164422	82726878	G/A	-0.992521	0.243405	7.27208e-05	Hemoglobine
AX-76164897	83034463	T/C	-0.992521	0.243405	7.27208e-05	Hemoglobine
AX-80764352	84659017	T/A	0.487307	0.117182	5.30195e-05	Hemoglobine
AX-76170710	86082986	C/A	1.39347	0.316161	1.95162e-05	Hemoglobine
AX-75956822	104677169	G/A	0.538205	0.12823	4.55224e-05	Hemoglobine
AX-75957025	104775618	G/A	0.460018	0.114673	9.38286e-05	Hemoglobine
AX-75957026	104775677	C/T	0.460018	0.114673	9.38286e-05	Hemoglobine
AX-75957034	104778092	T/C	0.478117	0.107069	1.53692e-05	Hemoglobine
AX-75957054	104791056	G/T	0.488094	0.110392	1.84264e-05	Hemoglobine
AX-76407653	10719192	A/C	0.480338	0.108977	1.94948e-05	Hemoglobine
AX-76691098	56150285	G/A	0.477134	0.114024	4.78666e-05	Hemoglobine
AX-76736456	78264494	G/A	0.814496	0.189718	3.10333e-05	Hemoglobine
AX-76736465	78267000	G/T	0.844639	0.190593	1.76723e-05	Hemoglobine
AX-76818389	31252523	C/T	0.574636	0.137885	5.11873e-05	Hemoglobine
AX-76818593	31345231	A/G	0.596456	0.134115	1.6565e-05	Hemoglobine
AX-76818610	31351717	G/A	0.5892	0.13663	2.87273e-05	Hemoglobine
AX-76818614	31354891	G/A	0.596456	0.134115	1.6565e-05	Hemoglobine
AX-80923475	31355407	C/G	0.596456	0.134115	1.6565e-05	Hemoglobine
AX-76818623	31362553	C/T	0.610064	0.134694	1.17936e-05	Hemoglobine
AX-76818635	31367076	T/C	0.610064	0.134694	1.17936e-05	Hemoglobine
AX-76818637	31367988	A/G	0.596456	0.134115	1.6565e-05	Hemoglobine
AX-76818649	31372532	T/C	0.598001	0.134087	1.57362e-05	Hemoglobine
AX-76818658	31377323	C/T	0.608436	0.132847	9.53589e-06	Hemoglobine
AX-76818675	31382580	C/T	0.596456	0.134115	1.6565e-05	Hemoglobine
AX-76962691	5853649	A/G	0.605705	0.136991	1.84235e-05	Hemoglobine
AX-80756896	5865844	C/G	0.887905	0.212944	5.0749e-05	Hemoglobine
AX-77108170	3483916	C/A	0.544492	0.133145	6.94615e-05	Hemoglobine
AX-77115457	6457396	G/A	-0.553536	0.127693	2.62273e-05	Hemoglobine
AX-77117773	7367335	T/C	1.46936	0.332452	1.85555e-05	Hemoglobine
AX-77076605	17655589	G/T	-0.487054	0.117257	5.40327e-05	Hemoglobine
AX-77080719	19267883	A/G	-0.821214	0.191521	3.17067e-05	Hemoglobine
AX-75780200	1274721	T/C	-0.73566	0.155987	5.34646e-06	Hemoglobine
AX-75781384	1313582	T/C	-0.632207	0.153339	6.09643e-05	Hemoglobine
AX-75781436	1315276	C/A	-0.632207	0.153339	6.09643e-05	Hemoglobine
AX-80901627	1695635	G/C	-0.61528	0.153509	9.50878e-05	Hemoglobine
AX-76227692	8653732	G/A	-0.484716	0.117779	6.27698e-05	Hemoglobine
AX-76242978	3590407	C/A	0.668346	0.164224	7.4991e-05	Hemoglobine
AX-75545422	88561326	A/G	0.516976	0.123745	4.71007e-05	LS_duodenum
AX-75400135	194666545	A/G	-0.523049	0.109553	3.88547e-06	LS_duodenum
AX-76126517	576965	A/G	0.417139	0.10416	9.28269e-05	LS_duodenum
AX-76483804	44553516	C/A	-0.37766	0.0876557	2.7828e-05	LS_duodenum
AX-76483931	44607289	C/A	-0.393914	0.0949831	5.31787e-05	LS_duodenum
AX-76600798	99095191	A/C	0.410973	0.0946548	2.42848e-05	LS_duodenum
AX-76600800	99095707	G/T	0.410973	0.0946548	2.42848e-05	LS_duodenum
AX-76404942	106655000	C/T	0.382772	0.0937174	6.81248e-05	LS_duodenum
AX-76405663	106940926	C/A	-0.477126	0.116504	6.52388e-05	LS_duodenum
AX-76667919	43989947	C/T	-0.471524	0.115374	6.74363e-05	LS_duodenum
AX-76961322	532094	T/C	-0.552338	0.131766	4.4538e-05	LS_duodenum
AX-76958176	4177365	G/A	-0.396297	0.0957765	5.52104e-05	LS_duodenum
AX-76958635	4370063	T/C	0.552427	0.127786	2.62199e-05	LS_duodenum
AX-77005012	22186555	G/A	0.653967	0.156229	4.55897e-05	LS_duodenum
AX-77005027	22193672	T/C	0.690706	0.169195	6.86644e-05	LS_duodenum
AX-77005056	22201896	A/G	0.690706	0.169195	6.86644e-05	LS_duodenum
AX-77005072	22205314	T/C	0.685837	0.166929	6.19421e-05	LS_duodenum
AX-77005683	22427596	T/C	0.383813	0.0913969	4.32035e-05	LS_duodenum
AX-77017857	27076705	G/T	-0.897888	0.218985	6.40056e-05	LS_duodenum
AX-77094107	24385929	A/G	-0.398602	0.0978099	7.05807e-05	LS_duodenum
AX-80826912	24455779	G/C	0.459913	0.09785	5.36672e-06	LS_duodenum
AX-77094613	24578834	G/A	0.367656	0.0903075	7.17266e-05	LS_duodenum
AX-77094687	24603461	T/G	-0.412287	0.101073	6.95374e-05	LS_duodenum
AX-77169376	3512290	T/C	0.973548	0.241226	8.23062e-05	LS_duodenum
AX-80931605	13615297	A/T	0.451186	0.107083	4.08454e-05	LS_duodenum
AX-75674076	8530448	A/G	0.415999	0.093691	1.61866e-05	LS_duodenum
AX-75714687	4638074	T/C	-0.516767	0.12374	4.73878e-05	LS_duodenum
AX-75714739	4658339	T/C	-0.451177	0.105098	2.9645e-05	LS_duodenum
AX-80943048	4674711	C/G	-0.475328	0.113393	4.45246e-05	LS_duodenum
AX-75714840	4695889	T/G	-0.436296	0.104333	4.63549e-05	LS_duodenum
AX-75714854	4699570	C/A	-0.513536	0.123962	5.41416e-05	LS_duodenum
AX-75714858	4700749	C/A	-0.512073	0.124138	5.80507e-05	LS_duodenum
AX-75714876	4708510	G/A	-0.454092	0.111218	6.85095e-05	LS_duodenum
AX-75714894	4716094	G/A	-0.454092	0.111218	6.85095e-05	LS_duodenum
AX-75714897	4717648	A/G	-0.494819	0.112549	1.93955e-05	LS_duodenum
AX-75714928	4728268	C/T	-0.502827	0.114776	2.06777e-05	LS_duodenum
AX-75730459	10170109	A/G	0.581322	0.14448	8.63217e-05	LS_duodenum
AX-75736613	12538327	A/G	-0.506753	0.119716	3.7766e-05	LS_duodenum
AX-75745248	15792106	T/C	0.422911	0.100282	4.02279e-05	LS_duodenum
AX-75745260	15798584	C/T	1.59912	0.357095	1.38119e-05	LS_duodenum
AX-75745360	15834011	G/A	0.461251	0.109329	3.99557e-05	LS_duodenum
AX-80900773	6189838	C/G	0.395259	0.0990072	9.7432e-05	LS_duodenum
AX-75871716	6209457	A/G	0.422114	0.097356	2.4891e-05	LS_duodenum
AX-75871802	6235047	G/A	0.410035	0.094814	2.60527e-05	LS_duodenum
AX-75873507	6689188	A/G	1.00912	0.235266	3.00864e-05	LS_duodenum
AX-76212382	3107480	G/A	0.399755	0.0878534	1.01968e-05	LS_duodenum
AX-80831580	12684800	G/C	-0.399506	0.0992293	8.54814e-05	LS_duodenum
AX-76265934	2802289	T/C	0.5051	0.114284	1.76189e-05	LS_duodenum
AX-76282963	2766456	C/A	0.37353	0.0884559	3.93431e-05	LS_duodenum
AX-76321508	831913	G/A	-0.380975	0.0941083	7.84262e-05	LS_duodenum
AX-76321577	850949	C/T	-0.403893	0.0941638	3.00862e-05	LS_duodenum
AX-80779032	2695792	T/A	-0.590587	0.147517	9.32789e-05	LS_duodenum
AX-76364678	3884755	T/C	0.39234	0.0972312	8.25335e-05	LS_duodenum
AX-77205800	24488243	C/T	-0.387665	0.0961668	8.38116e-05	LS_duodenum
AX-75500615	66656587	T/C	-0.446478	0.103158	2.5684e-05	LS_jejunum
AX-80905298	112562793	T/A	-0.460449	0.112478	6.56716e-05	LS_jejunum
AX-75281650	143305939	T/C	-0.496194	0.115947	3.13018e-05	LS_jejunum
AX-75302721	153684232	T/C	-0.41659	0.0992712	4.37111e-05	LS_jejunum
AX-75328492	166278763	G/A	0.374173	0.0902885	5.38172e-05	LS_jejunum
AX-75328610	166332994	T/C	-0.504472	0.107738	5.79598e-06	LS_jejunum
AX-75328618	166336924	A/C	0.431725	0.10808	9.65825e-05	LS_jejunum
AX-75328624	166339290	A/C	-0.511846	0.108136	4.64702e-06	LS_jejunum
AX-80971386	166342408	A/T	-0.384544	0.0959673	9.2021e-05	LS_jejunum
AX-76151254	75688069	T/C	0.453523	0.1044	2.40601e-05	LS_jejunum
AX-76191303	97205974	G/A	0.469546	0.109011	2.79562e-05	LS_jejunum
AX-80857816	14614665	G/C	0.410841	0.0982177	4.61354e-05	LS_jejunum
AX-76421877	14645472	T/C	0.471366	0.106578	1.73986e-05	LS_jejunum
AX-76441848	24466944	T/C	-0.436184	0.102767	3.60682e-05	LS_jejunum
AX-76452357	29758455	A/G	0.495717	0.118597	4.6714e-05	LS_jejunum
AX-76547729	74429462	A/G	0.618914	0.134273	7.93011e-06	LS_jejunum
AX-76639495	29283536	T/G	-0.373249	0.088351	3.90551e-05	LS_jejunum
AX-76867981	53486741	C/T	0.415115	0.102488	7.7785e-05	LS_jejunum
AX-76957925	4077797	T/C	-1.25687	0.262687	3.71417e-06	LS_jejunum
AX-76893046	10361327	A/G	-0.727269	0.164111	1.67721e-05	LS_jejunum
AX-77072725	16204204	G/A	0.508619	0.127525	9.8883e-05	LS_jejunum
AX-77072782	16221943	A/G	0.462853	0.114723	8.27285e-05	LS_jejunum
AX-75732424	10922911	C/A	-0.531716	0.109313	2.6167e-06	LS_jejunum
AX-75732425	10922963	G/A	-0.536002	0.109142	2.12403e-06	LS_jejunum
AX-75745360	15834011	G/A	0.475934	0.11003	2.59596e-05	LS_jejunum
AX-75856608	1585964	G/A	0.578443	0.144791	9.63883e-05	LS_jejunum
AX-75856611	1586780	C/T	0.578014	0.144729	9.68535e-05	LS_jejunum
AX-75891823	2477261	A/G	-0.493643	0.119036	5.32175e-05	LS_jejunum
AX-75939615	7224770	C/T	-0.575776	0.130191	1.74112e-05	LS_jejunum
AX-76300326	1516802	A/G	-0.452834	0.0966946	5.77726e-06	LS_jejunum
AX-80856884	3800026	C/G	0.429382	0.105137	6.82028e-05	LS_jejunum
AX-80748253	83144222	A/T	-0.439502	0.105794	5.39129e-05	Leukocytes
AX-75534037	83235191	C/T	0.429343	0.105029	6.98971e-05	Leukocytes
AX-75534083	83257575	C/T	0.440485	0.10481	4.45414e-05	Leukocytes
AX-75534088	83260048	T/C	0.439454	0.106018	5.58961e-05	Leukocytes
AX-76043704	1473855	T/C	-0.460168	0.11178	6.2459e-05	Leukocytes
AX-76045749	1585128	C/T	-0.45484	0.104433	2.41424e-05	Leukocytes
AX-76095217	44507651	G/A	0.479534	0.117602	7.27368e-05	Leukocytes
AX-76131709	65096278	T/C	0.447529	0.111249	8.9877e-05	Leukocytes
AX-76131710	65096518	A/G	0.447529	0.111249	8.9877e-05	Leukocytes
AX-75963364	108106418	C/A	0.700874	0.152124	8.49927e-06	Leukocytes
AX-75963379	108113283	C/T	0.497519	0.119194	4.98883e-05	Leukocytes
AX-75963557	108209932	G/A	0.526187	0.119183	1.89259e-05	Leukocytes
AX-75963566	108214724	C/T	0.526187	0.119183	1.89259e-05	Leukocytes
AX-80765115	129389666	A/T	-0.496007	0.112368	1.89882e-05	Leukocytes
AX-76436366	21752206	A/G	0.55697	0.132006	4.17014e-05	Leukocytes
AX-76436367	21752432	T/C	0.58141	0.128755	1.24823e-05	Leukocytes
AX-80881231	46991968	A/T	0.428075	0.105537	7.90254e-05	Leukocytes
AX-76509754	56881657	C/T	-0.741578	0.172351	2.98678e-05	Leukocytes
AX-76509757	56883749	T/C	-0.741578	0.172351	2.98678e-05	Leukocytes
AX-76531376	66684431	T/C	0.685365	0.147409	7.10953e-06	Leukocytes
AX-76549205	75103399	T/C	0.671842	0.157337	3.40502e-05	Leukocytes
AX-76549222	75111424	A/G	0.521366	0.126852	6.41187e-05	Leukocytes
AX-76549227	75112819	G/A	0.748466	0.187283	9.94205e-05	Leukocytes
AX-76776139	12182882	A/G	-0.652573	0.158293	6.10513e-05	Leukocytes
AX-77172021	4473784	A/C	0.458565	0.105188	2.3738e-05	Leukocytes
AX-75716722	5373570	T/G	0.449605	0.107237	4.63542e-05	Leukocytes
AX-75717542	5639424	T/C	0.542176	0.135223	9.45795e-05	Leukocytes
AX-75700047	17402601	A/G	0.823814	0.201877	7.18468e-05	Leukocytes
AX-75700098	17417723	T/C	0.497478	0.124321	9.74966e-05	Leukocytes
AX-75732075	10786572	C/T	-0.958417	0.237853	8.76017e-05	Leukocytes
AX-75734221	11617441	T/C	-0.446968	0.104569	3.34677e-05	Leukocytes
AX-75898179	4414279	A/G	-0.486093	0.117211	5.54492e-05	Leukocytes
AX-77224144	466233	T/C	-0.426334	0.106117	9.16842e-05	Leukocytes
AX-77228608	513890	T/G	-0.435904	0.106007	6.3618e-05	Leukocytes
AX-75411675	23824321	T/C	0.431353	0.107313	9.07443e-05	LymphocytesPercentage
AX-75411731	23852125	C/A	0.431353	0.107313	9.07443e-05	LymphocytesPercentage
AX-75412781	24367170	T/G	0.450795	0.111715	8.54457e-05	LymphocytesPercentage
AX-75563721	97414858	T/C	-0.477666	0.11675	6.87527e-05	LymphocytesPercentage
AX-75399962	194613157	G/A	0.471612	0.11319	5.12217e-05	LymphocytesPercentage
AX-75400263	194705980	G/A	-0.810042	0.188591	3.06763e-05	LymphocytesPercentage
AX-75978197	115917224	G/A	-0.539228	0.133457	8.37321e-05	LymphocytesPercentage
AX-80992995	125341027	G/C	-0.605853	0.149677	8.14207e-05	LymphocytesPercentage
AX-75996055	125351964	C/A	-0.682334	0.158019	2.79773e-05	LymphocytesPercentage
AX-75996058	125353988	G/A	-0.682334	0.158019	2.79773e-05	LymphocytesPercentage
AX-80869690	126058907	G/C	-0.617014	0.151719	7.56276e-05	LymphocytesPercentage
AX-76483290	44316370	C/T	0.448184	0.109154	6.4947e-05	LymphocytesPercentage
AX-76483314	44327921	G/A	0.437202	0.107843	7.94547e-05	LymphocytesPercentage
AX-76483323	44331133	C/T	0.453019	0.108936	5.28557e-05	LymphocytesPercentage
AX-80939752	44332491	A/T	0.501872	0.10331	2.8771e-06	LymphocytesPercentage
AX-76483334	44336057	C/T	0.437202	0.107843	7.94547e-05	LymphocytesPercentage
AX-76483344	44340014	G/A	0.439866	0.109387	9.01858e-05	LymphocytesPercentage
AX-80813671	44343241	G/C	0.501958	0.111723	1.36677e-05	LymphocytesPercentage
AX-80938967	44354670	G/C	0.453937	0.10819	4.5642e-05	LymphocytesPercentage
AX-80837090	47707355	T/A	0.48775	0.118463	6.21366e-05	LymphocytesPercentage
AX-76490506	47726550	T/C	-0.447771	0.111434	9.12065e-05	LymphocytesPercentage
AX-76637565	28293036	C/A	-0.433697	0.105708	6.57625e-05	LymphocytesPercentage
AX-80950313	70719956	A/T	-1.45764	0.363277	9.32539e-05	LymphocytesPercentage
AX-80892632	49641921	C/G	0.536709	0.130644	6.43936e-05	LymphocytesPercentage
AX-76877743	57445580	A/G	-0.964013	0.238092	8.10528e-05	LymphocytesPercentage
AX-77025639	29969370	T/C	0.962786	0.234883	6.67378e-05	LymphocytesPercentage
AX-77025806	30030169	A/G	0.962786	0.234883	6.67378e-05	LymphocytesPercentage
AX-77102367	27331483	G/A	-0.7144	0.165799	2.9041e-05	LymphocytesPercentage
AX-77102542	27387783	T/C	-0.704751	0.159067	1.76863e-05	LymphocytesPercentage
AX-75804759	7101742	C/T	-0.535764	0.133658	9.47011e-05	LymphocytesPercentage
AX-75779607	12769954	G/A	0.500011	0.11994	5.07602e-05	LymphocytesPercentage
AX-75851031	9667201	A/G	0.753359	0.188392	9.82392e-05	LymphocytesPercentage
AX-75820591	11445690	A/G	0.556202	0.134717	5.94388e-05	LymphocytesPercentage
AX-75897904	4322383	A/G	-0.45934	0.114701	9.60916e-05	LymphocytesPercentage
AX-75928634	3994503	C/T	0.583136	0.121392	3.64477e-06	LymphocytesPercentage
AX-75928693	4012746	T/C	0.517927	0.117343	1.89462e-05	LymphocytesPercentage
AX-75929034	4111813	T/C	0.586488	0.114961	9.72206e-07	LymphocytesPercentage
AX-80963011	2889391	C/G	0.497521	0.122346	7.57209e-05	LymphocytesPercentage
AX-76324631	1392805	G/A	0.475197	0.114771	5.67701e-05	LymphocytesPercentage
AX-75489315	61370737	A/G	0.630622	0.151811	5.3978e-05	LymphocyteNumber
AX-75545422	88561326	A/G	-0.603995	0.149086	8.05231e-05	LymphocyteNumber
AX-76192045	97595850	T/C	0.68957	0.144632	4.28113e-06	LymphocyteNumber
AX-75963364	108106418	C/A	0.656934	0.155058	3.8913e-05	LymphocyteNumber
AX-75963557	108209932	G/A	0.487667	0.12082	8.53213e-05	LymphocyteNumber
AX-75963566	108214724	C/T	0.487667	0.12082	8.53213e-05	LymphocyteNumber
AX-75995987	125320274	A/G	-0.605369	0.136197	1.67391e-05	LymphocyteNumber
AX-76490254	47608311	C/T	0.444057	0.108689	7.05248e-05	LymphocyteNumber
AX-80837090	47707355	T/A	0.476593	0.117645	8.05883e-05	LymphocyteNumber
AX-76490506	47726550	T/C	-0.467447	0.110615	4.06231e-05	LymphocyteNumber
AX-76490628	47788395	G/A	0.479643	0.113274	3.92765e-05	LymphocyteNumber
AX-76490781	47854827	T/C	-0.57208	0.138638	6.01369e-05	LymphocyteNumber
AX-76396431	103024232	A/G	0.503539	0.122663	6.53717e-05	LymphocyteNumber
AX-76737245	78652421	G/A	0.578866	0.135866	3.53751e-05	LymphocyteNumber
AX-76877818	57473838	C/T	-0.881034	0.220106	9.70423e-05	LymphocyteNumber
AX-80954346	5225676	T/A	0.662038	0.165617	9.90591e-05	LymphocyteNumber
AX-75716554	5315918	T/C	0.517029	0.115065	1.36938e-05	LymphocyteNumber
AX-75716722	5373570	T/G	0.485697	0.107205	1.1731e-05	LymphocyteNumber
AX-75716741	5378734	T/C	0.439479	0.106543	6.04976e-05	LymphocyteNumber
AX-75716759	5384723	A/G	0.469094	0.111331	4.26741e-05	LymphocyteNumber
AX-75717190	5522018	A/G	0.577463	0.132543	2.39979e-05	LymphocyteNumber
AX-75717192	5523138	G/A	0.560027	0.133277	4.46695e-05	LymphocyteNumber
AX-75717341	5571953	A/G	0.468661	0.104197	1.34411e-05	LymphocyteNumber
AX-75717420	5599884	C/T	0.562106	0.124384	1.23026e-05	LymphocyteNumber
AX-75717542	5639424	T/C	0.625276	0.134354	6.97432e-06	LymphocyteNumber
AX-75717617	5662707	C/T	0.666995	0.141794	5.63301e-06	LymphocyteNumber
AX-75717733	5701583	T/G	0.544874	0.130025	4.67394e-05	LymphocyteNumber
AX-75718055	5810488	T/C	-0.436168	0.10493	5.33999e-05	LymphocyteNumber
AX-80737254	5812883	C/G	0.526211	0.123145	3.3644e-05	LymphocyteNumber
AX-75734221	11617441	T/C	-0.455115	0.105949	3.07356e-05	LymphocyteNumber
AX-75898179	4414279	A/G	-0.481025	0.118915	8.24743e-05	LymphocyteNumber
AX-75928634	3994503	C/T	0.541296	0.121761	1.66877e-05	LymphocyteNumber
AX-75928693	4012746	T/C	0.492446	0.117083	4.39647e-05	LymphocyteNumber
AX-75929034	4111813	T/C	0.554594	0.114858	3.28881e-06	LymphocyteNumber
AX-76275874	1052310	T/C	0.533773	0.130996	7.35529e-05	LymphocyteNumber
AX-75381209	0	G/A	-0.550821	0.137442	9.52418e-05	HeterophilsNumber
AX-75453058	44032607	A/G	1.05101	0.245478	3.25283e-05	HeterophilsNumber
AX-80748253	83144222	A/T	-0.492152	0.103765	4.76508e-06	HeterophilsNumber
AX-75544984	88351907	T/C	-0.449472	0.110345	7.39553e-05	HeterophilsNumber
AX-75544985	88352184	G/A	-0.462892	0.107179	2.79823e-05	HeterophilsNumber
AX-75545031	88376472	G/A	-0.508152	0.123829	6.57307e-05	HeterophilsNumber
AX-75380609	187564961	C/A	0.507745	0.126313	9.09366e-05	HeterophilsNumber
AX-75381219	187799647	A/G	-0.550821	0.137442	9.52418e-05	HeterophilsNumber
AX-76097087	4466289	G/A	-0.61684	0.152624	8.36126e-05	HeterophilsNumber
AX-76097168	4471234	C/T	-0.61684	0.152624	8.36126e-05	HeterophilsNumber
AX-75994122	124360838	C/T	0.483062	0.120321	9.2684e-05	HeterophilsNumber
AX-76028222	141907489	A/C	-0.573253	0.140643	7.32064e-05	HeterophilsNumber
AX-80970418	141913460	G/C	-0.533852	0.131158	7.48243e-05	HeterophilsNumber
AX-76531376	66684431	T/C	0.602603	0.149027	8.29623e-05	HeterophilsNumber
AX-76540360	70983037	T/C	0.508006	0.121581	4.9046e-05	HeterophilsNumber
AX-76776139	12182882	A/G	-0.661504	0.157295	4.40467e-05	HeterophilsNumber
AX-77027610	3030400	C/T	-0.464147	0.110637	4.58789e-05	HeterophilsNumber
AX-77116091	6727985	C/T	0.495519	0.12327	9.0917e-05	HeterophilsNumber
AX-77085974	21282905	A/G	-0.677924	0.169425	9.75855e-05	HeterophilsNumber
AX-77086070	21328355	A/C	-0.722226	0.180398	9.67737e-05	HeterophilsNumber
AX-77086087	21333357	C/T	-0.722226	0.180398	9.67737e-05	HeterophilsNumber
AX-77172021	4473784	A/C	0.435843	0.105309	5.73129e-05	HeterophilsNumber
AX-75586881	15226914	T/C	1.29113	0.283302	1.04816e-05	HeterophilsNumber
AX-75700047	17402601	A/G	0.810685	0.201262	8.80886e-05	HeterophilsNumber
AX-75733661	11391574	G/A	0.477668	0.118111	8.27617e-05	HeterophilsNumber
AX-80847512	7472431	T/A	-0.518197	0.123464	4.55297e-05	HeterophilsNumber
AX-75875479	7228021	A/G	-1.01044	0.222399	1.11185e-05	HeterophilsNumber
AX-76260430	1450922	A/G	1.05036	0.233363	1.32679e-05	HeterophilsNumber
AX-76308297	3420165	T/C	-0.52669	0.131207	9.28907e-05	HeterophilsNumber
AX-75411675	23824321	T/C	-0.431352	0.107313	9.07464e-05	HeterophilsPercentage
AX-75411731	23852125	C/A	-0.431352	0.107313	9.07464e-05	HeterophilsPercentage
AX-75412781	24367170	T/G	-0.450801	0.111715	8.54218e-05	HeterophilsPercentage
AX-75563721	97414858	T/C	0.477652	0.11675	6.8786e-05	HeterophilsPercentage
AX-75399962	194613157	G/A	-0.471629	0.113189	5.11843e-05	HeterophilsPercentage
AX-75400263	194705980	G/A	0.810078	0.18859	3.06487e-05	HeterophilsPercentage
AX-75978197	115917224	G/A	0.538381	0.133478	8.60206e-05	HeterophilsPercentage
AX-80992995	125341027	G/C	0.605842	0.149677	8.14415e-05	HeterophilsPercentage
AX-75996055	125351964	C/A	0.682326	0.158018	2.79821e-05	HeterophilsPercentage
AX-75996058	125353988	G/A	0.682326	0.158018	2.79821e-05	HeterophilsPercentage
AX-80869690	126058907	G/C	0.616984	0.15172	7.56899e-05	HeterophilsPercentage
AX-76483290	44316370	C/T	-0.448024	0.109147	6.52506e-05	HeterophilsPercentage
AX-76483314	44327921	G/A	-0.437473	0.107836	7.86014e-05	HeterophilsPercentage
AX-76483323	44331133	C/T	-0.453015	0.108936	5.28626e-05	HeterophilsPercentage
AX-80939752	44332491	A/T	-0.502392	0.103293	2.80466e-06	HeterophilsPercentage
AX-76483334	44336057	C/T	-0.437473	0.107836	7.86014e-05	HeterophilsPercentage
AX-76483344	44340014	G/A	-0.439859	0.109387	9.0209e-05	HeterophilsPercentage
AX-80813671	44343241	G/C	-0.502324	0.111705	1.34415e-05	HeterophilsPercentage
AX-80938967	44354670	G/C	-0.453931	0.10819	4.56511e-05	HeterophilsPercentage
AX-80837090	47707355	T/A	-0.487396	0.118472	6.29439e-05	HeterophilsPercentage
AX-76490506	47726550	T/C	0.447763	0.111434	9.12319e-05	HeterophilsPercentage
AX-76637565	28293036	C/A	0.433162	0.105722	6.72143e-05	HeterophilsPercentage
AX-80950313	70719956	A/T	1.45765	0.363275	9.32425e-05	HeterophilsPercentage
AX-80892632	49641921	C/G	-0.53711	0.130633	6.35426e-05	HeterophilsPercentage
AX-76877743	57445580	A/G	0.964029	0.238091	8.10262e-05	HeterophilsPercentage
AX-76977977	78979	T/C	0.450263	0.112595	9.82117e-05	HeterophilsPercentage
AX-77025639	29969370	T/C	-0.962774	0.234882	6.67496e-05	HeterophilsPercentage
AX-77025806	30030169	A/G	-0.962774	0.234882	6.67496e-05	HeterophilsPercentage
AX-77102367	27331483	G/A	0.713085	0.165836	3.00981e-05	HeterophilsPercentage
AX-77102542	27387783	T/C	0.703517	0.159102	1.83327e-05	HeterophilsPercentage
AX-75804759	7101742	C/T	0.535343	0.133669	9.59681e-05	HeterophilsPercentage
AX-75779607	12769954	G/A	-0.500399	0.119931	5.00536e-05	HeterophilsPercentage
AX-75851031	9667201	A/G	-0.754197	0.18837	9.6406e-05	HeterophilsPercentage
AX-75820591	11445690	A/G	-0.556626	0.134705	5.86277e-05	HeterophilsPercentage
AX-75897904	4322383	A/G	0.458999	0.11471	9.73035e-05	HeterophilsPercentage
AX-75928634	3994503	C/T	-0.583033	0.121396	3.66092e-06	HeterophilsPercentage
AX-75928693	4012746	T/C	-0.51822	0.117336	1.87304e-05	HeterophilsPercentage
AX-75929034	4111813	T/C	-0.586496	0.114961	9.71799e-07	HeterophilsPercentage
AX-80963011	2889391	C/G	-0.498231	0.122327	7.38554e-05	HeterophilsPercentage
AX-76324631	1392805	G/A	-0.47582	0.114754	5.544e-05	HeterophilsPercentage
AX-75340496	0	T/G	0.618425	0.150725	6.37866e-05	OC
AX-75358032	0	G/A	0.842086	0.16086	4.93654e-07	OC
AX-75337435	16642175	A/G	0.685638	0.157666	2.38289e-05	OC
AX-75337470	16644006	G/A	0.488656	0.112256	2.34076e-05	OC
AX-80968997	16734864	T/A	0.515754	0.123608	4.8478e-05	OC
AX-75341191	16805371	A/G	0.618425	0.150725	6.37866e-05	OC
AX-75353200	17297413	A/G	0.713609	0.147281	2.88358e-06	OC
AX-75354836	17361344	C/T	0.626503	0.150672	5.13364e-05	OC
AX-75355194	17376481	A/G	0.658711	0.161156	6.77997e-05	OC
AX-75355216	17377174	C/A	0.658711	0.161156	6.77997e-05	OC
AX-75356166	17415853	T/C	0.784996	0.176085	1.51715e-05	OC
AX-75358244	17505236	T/C	0.842086	0.16086	4.93654e-07	OC
AX-75390041	18757471	C/T	0.588176	0.147173	9.6496e-05	OC
AX-75482809	58285779	T/C	1.41995	0.329711	2.8284e-05	OC
AX-80788866	71732311	G/C	0.537975	0.132042	7.13744e-05	OC
AX-75236291	122062025	T/C	-0.412867	0.10038	6.13146e-05	OC
AX-75236334	122079320	C/T	-0.402543	0.0936482	2.92378e-05	OC
AX-75236464	122222577	T/C	0.445875	0.10513	3.68493e-05	OC
AX-75325923	165197400	G/A	0.466413	0.113884	6.56877e-05	OC
AX-75325992	165223398	G/A	0.459206	0.114348	8.95466e-05	OC
AX-76048271	17630562	T/C	-0.61152	0.151491	8.26237e-05	OC
AX-75965467	109189283	C/T	-0.537767	0.133385	8.42336e-05	OC
AX-75965485	109198054	T/C	-0.537767	0.133385	8.42336e-05	OC
AX-75965500	109206408	G/A	-0.554525	0.138077	8.94863e-05	OC
AX-75966028	109486542	T/C	-0.408775	0.0998472	6.60753e-05	OC
AX-75998385	126552599	C/A	-1.3394	0.333884	9.10498e-05	OC
AX-75998448	126582455	A/G	0.432376	0.10301	4.38993e-05	OC
AX-76469279	3791182	C/T	0.556674	0.139389	9.75541e-05	OC
AX-76469323	3792980	T/C	0.627388	0.149086	4.20488e-05	OC
AX-76469531	3802445	G/A	0.578637	0.143048	7.99799e-05	OC
AX-76469638	3807305	C/T	0.59661	0.131047	1.02039e-05	OC
AX-76469996	3823502	C/T	0.587459	0.144672	7.52749e-05	OC
AX-76478871	42273681	T/C	0.47795	0.111324	2.98536e-05	OC
AX-80938369	59155795	C/G	1.11084	0.265868	4.7402e-05	OC
AX-76683120	51974825	A/G	-0.435075	0.102042	3.36534e-05	OC
AX-76683124	51977253	G/A	-0.436719	0.103914	4.29856e-05	OC
AX-80945668	51988288	T/A	-0.435075	0.102042	3.36534e-05	OC
AX-77085829	21233878	A/C	-0.730201	0.182473	9.45844e-05	OC
AX-77159046	21278682	T/C	0.452887	0.106117	3.31012e-05	OC
AX-75622871	8061456	C/T	-0.707783	0.174257	7.49571e-05	OC
AX-75827529	2300937	G/T	-0.744783	0.171043	2.3282e-05	OC
AX-75827561	2313167	C/T	-0.744783	0.171043	2.3282e-05	OC
AX-75827578	2319621	T/C	-0.739823	0.164785	1.32989e-05	OC
AX-75827579	2320083	A/C	-0.739823	0.164785	1.32989e-05	OC
AX-80903680	2321538	A/T	-0.733656	0.165215	1.63133e-05	OC
AX-75827714	2363031	C/T	-0.811207	0.188004	2.7357e-05	OC
AX-75827728	2366652	C/T	-0.789834	0.179557	1.93947e-05	OC
AX-75827737	2371843	A/C	-0.789834	0.179557	1.93947e-05	OC
AX-75827744	2373838	A/C	-0.789834	0.179557	1.93947e-05	OC
AX-75827760	2378342	A/G	-0.801747	0.182212	1.92937e-05	OC
AX-75827777	2385720	C/T	-0.801747	0.182212	1.92937e-05	OC
AX-80891030	2386024	G/C	-0.801747	0.182212	1.92937e-05	OC
AX-75827795	2392844	G/A	-0.801747	0.182212	1.92937e-05	OC
AX-75827826	2402211	A/G	-0.801747	0.182212	1.92937e-05	OC
AX-75827863	2415966	C/T	-0.818812	0.191154	3.10626e-05	OC
AX-75827868	2417270	T/C	-0.803737	0.187957	3.20012e-05	OC
AX-75828889	2760111	G/A	-0.558866	0.119309	5.81972e-06	OC
AX-75847014	8535324	T/C	0.378475	0.0917652	5.8643e-05	OC
AX-75848646	8989439	A/G	-0.435632	0.101179	2.84091e-05	OC
AX-75848647	8989623	T/C	-0.435632	0.101179	2.84091e-05	OC
AX-75848651	8991649	A/C	-0.425876	0.0988943	2.83134e-05	OC
AX-75848654	8992544	G/A	-0.43278	0.102452	3.944e-05	OC
AX-80951888	9171966	G/C	0.395837	0.086175	8.58409e-06	OC
AX-75849321	9175524	G/T	0.487149	0.11856	6.23264e-05	OC
AX-75849399	9193223	A/G	0.521003	0.121147	2.89879e-05	OC
AX-75849495	9219484	G/A	0.502805	0.121119	5.27238e-05	OC
AX-75849565	9238463	T/C	0.49058	0.114835	3.25414e-05	OC
AX-75816011	10107041	A/G	0.623749	0.150365	5.33734e-05	OC
AX-76266665	2939544	C/T	-0.513684	0.124962	6.18769e-05	OC
AX-80834680	541068	T/A	-0.840733	0.201471	4.83896e-05	OC
AX-76342212	3656559	T/G	0.548789	0.135864	8.18019e-05	OC
AX-77203936	23280433	C/T	-0.943228	0.218685	2.75419e-05	OC
AX-77203983	23305645	T/G	-0.943228	0.218685	2.75419e-05	OC
AX-77203991	23309847	T/C	-0.943228	0.218685	2.75419e-05	OC
AX-77204068	23353802	C/T	-0.814748	0.200433	7.40218e-05	OC
AX-75266131	136079677	A/C	0.475581	0.105702	1.33097e-05	Thrombocytes
AX-75290385	147322304	G/A	-0.448126	0.104076	2.94031e-05	Thrombocytes
AX-75290411	147334487	C/T	-0.427853	0.105063	7.40196e-05	Thrombocytes
AX-75290418	147336286	C/T	-0.427853	0.105063	7.40196e-05	Thrombocytes
AX-75290419	147339536	T/C	-0.414162	0.103463	9.67073e-05	Thrombocytes
AX-76126394	6126409	T/C	0.453377	0.109122	5.36485e-05	Thrombocytes
AX-80812975	144012901	T/A	-0.434997	0.107461	8.13482e-05	Thrombocytes
AX-76764096	9579782	G/A	0.551909	0.137329	9.09856e-05	Thrombocytes
AX-80898101	65335988	A/T	0.500571	0.121931	6.5106e-05	Thrombocytes
AX-76954547	34117024	A/C	-0.53761	0.132567	7.90463e-05	Thrombocytes
AX-76954573	34126514	C/T	-0.553496	0.13248	4.89676e-05	Thrombocytes
AX-76954575	34126666	T/C	-0.53761	0.132567	7.90463e-05	Thrombocytes
AX-77129081	11648922	G/A	-0.507979	0.121702	4.97437e-05	Thrombocytes
AX-77129103	11656659	T/C	-0.507979	0.121702	4.97437e-05	Thrombocytes
AX-77162184	22244457	T/C	-0.62757	0.149879	4.72136e-05	Thrombocytes
AX-75715998	5131305	A/G	0.593436	0.147217	8.68319e-05	Thrombocytes
AX-75725936	8476490	T/C	0.601634	0.148354	7.90479e-05	Thrombocytes
AX-75726054	8524777	A/C	0.599905	0.149878	9.6841e-05	Thrombocytes
AX-75735807	12229556	A/G	-0.549805	0.129636	3.81055e-05	Thrombocytes
AX-76248750	4860069	A/G	0.973962	0.227825	3.32681e-05	Thrombocytes
AX-76299115	1247749	A/G	-0.586916	0.143873	7.20249e-05	Thrombocytes
AX-76299633	1358310	A/G	0.911701	0.209761	2.49447e-05	Thrombocytes
AX-76299636	1359227	A/G	0.911701	0.209761	2.49447e-05	Thrombocytes
AX-75197717	0	G/A	0.470875	0.117575	9.57522e-05	PPP_prealbumin
AX-75454310	44621361	C/T	-0.574409	0.142525	8.68691e-05	PPP_prealbumin
AX-75454545	44723125	T/C	-0.674233	0.155236	2.51732e-05	PPP_prealbumin
AX-76078890	34983229	A/C	0.632986	0.138903	1.04118e-05	PPP_prealbumin
AX-76117128	57263004	T/C	0.437665	0.107081	6.96764e-05	PPP_prealbumin
AX-76434238	20674931	A/G	0.83014	0.191091	2.50773e-05	PPP_prealbumin
AX-76434254	20684986	A/G	0.911394	0.175524	6.39066e-07	PPP_prealbumin
AX-76434258	20686221	A/G	0.565183	0.137492	6.35883e-05	PPP_prealbumin
AX-76434314	20713233	A/G	0.942963	0.196752	3.80601e-06	PPP_prealbumin
AX-76485100	45166177	C/T	1.03211	0.257376	9.38503e-05	PPP_prealbumin
AX-76485896	45506830	T/C	1.03211	0.257376	9.38503e-05	PPP_prealbumin
AX-80777001	54952863	C/G	0.451479	0.108736	5.40641e-05	PPP_prealbumin
AX-76638803	2825842	A/G	0.752323	0.178311	4.14599e-05	PPP_prealbumin
AX-76700473	60552809	C/A	-0.455992	0.111317	6.72448e-05	PPP_prealbumin
AX-76700590	60608897	G/T	-0.451363	0.111506	8.11523e-05	PPP_prealbumin
AX-76700591	60609099	T/C	-0.451363	0.111506	8.11523e-05	PPP_prealbumin
AX-76700629	60624079	T/G	-0.463146	0.113819	7.47438e-05	PPP_prealbumin
AX-76700722	60668391	A/C	0.448562	0.105519	3.65115e-05	PPP_prealbumin
AX-76757513	87871087	A/C	0.631986	0.151789	5.1667e-05	PPP_prealbumin
AX-76868384	53644204	A/C	0.435572	0.105135	5.60317e-05	PPP_prealbumin
AX-76924371	22831651	T/C	-1.34747	0.282233	4.12058e-06	PPP_prealbumin
AX-76950583	32721775	T/G	-0.425934	0.100801	4.04232e-05	PPP_prealbumin
AX-76952899	33498638	G/A	0.529579	0.124452	3.58916e-05	PPP_prealbumin
AX-76953802	33847145	A/C	-0.487014	0.121225	9.12553e-05	PPP_prealbumin
AX-77031366	32103786	T/C	-0.615423	0.153883	9.7833e-05	PPP_prealbumin
AX-75598647	18462935	A/G	0.474965	0.115834	6.61904e-05	PPP_prealbumin
AX-75733428	11303533	A/G	0.510977	0.127889	9.92663e-05	PPP_prealbumin
AX-75739178	13538017	T/C	1.10265	0.276104	9.99795e-05	PPP_prealbumin
AX-75804479	7010800	C/A	-0.572131	0.139541	6.62693e-05	PPP_prealbumin
AX-80949845	7044106	C/G	-0.57996	0.130129	1.58089e-05	PPP_prealbumin
AX-75924678	2861227	G/A	0.484696	0.115834	4.7586e-05	PPP_prealbumin
AX-76312544	4428383	C/T	-0.459844	0.109223	4.29707e-05	PPP_prealbumin
AX-77214663	0	G/A	0.664868	0.148366	1.45147e-05	PPP_ProteinContent
AX-75526219	79412951	T/C	-0.620952	0.154794	9.43718e-05	PPP_ProteinContent
AX-75526231	79418476	A/G	-0.630219	0.149879	4.4448e-05	PPP_ProteinContent
AX-75282371	143636553	A/G	-0.485865	0.115252	4.25801e-05	PPP_ProteinContent
AX-76025601	140666463	T/C	0.645836	0.146324	1.91645e-05	PPP_ProteinContent
AX-76400123	10409420	G/T	0.646474	0.158454	7.25133e-05	PPP_ProteinContent
AX-76739983	79919986	G/A	-0.569719	0.132162	2.91168e-05	PPP_ProteinContent
AX-76950630	32736230	A/G	1.12138	0.252279	1.68571e-05	PPP_ProteinContent
AX-80918063	15041034	C/G	0.474149	0.116027	7.0663e-05	PPP_ProteinContent
AX-76987023	15487477	G/A	0.433659	0.108374	9.80391e-05	PPP_ProteinContent
AX-77068727	14770228	C/A	0.571643	0.12553	1.07325e-05	PPP_ProteinContent
AX-77126024	10645840	A/G	0.442702	0.110741	9.94969e-05	PPP_ProteinContent
AX-75710994	3325252	T/C	0.538615	0.124751	2.83345e-05	PPP_ProteinContent
AX-75696437	16179049	G/A	-0.783646	0.19131	6.80613e-05	PPP_ProteinContent
AX-80760866	16180232	G/C	-0.783646	0.19131	6.80613e-05	PPP_ProteinContent
AX-76218602	5379639	T/C	-0.521342	0.119976	2.53194e-05	PPP_ProteinContent
AX-77276335	9456759	G/A	0.534852	0.128724	5.40944e-05	PPP_ProteinContent
AX-76229765	9457039	G/T	0.534852	0.128724	5.40944e-05	PPP_ProteinContent
AX-76337037	2538890	A/C	0.635042	0.130294	2.72575e-06	PPP_ProteinContent
AX-77214822	34448567	T/C	0.564193	0.134706	4.74467e-05	PPP_ProteinContent
AX-77214838	34456145	T/C	0.539832	0.133787	8.62264e-05	PPP_ProteinContent
AX-76043180	0	T/C	-0.554368	0.131658	4.31551e-05	MCH
AX-76900323	0	C/T	-0.96549	0.216855	1.62352e-05	MCH
AX-76123679	60651868	T/C	-0.462929	0.0956455	3.1273e-06	MCH
AX-80891551	60765413	C/G	0.466415	0.105093	1.72087e-05	MCH
AX-76134413	66525906	T/G	-0.495217	0.123573	9.5311e-05	MCH
AX-75953218	102835536	G/A	0.605227	0.144467	4.69497e-05	MCH
AX-75953220	102837789	A/G	0.581959	0.144279	8.62298e-05	MCH
AX-75953263	102855526	A/G	0.581959	0.144279	8.62298e-05	MCH
AX-75953640	103036827	G/A	0.479488	0.106962	1.4308e-05	MCH
AX-75956180	104341790	T/C	-0.648409	0.138217	5.94854e-06	MCH
AX-75956258	104387812	A/G	-0.731022	0.149339	2.4576e-06	MCH
AX-75956931	104726756	T/C	-0.610027	0.147768	5.97087e-05	MCH
AX-75987642	121176912	T/C	-0.509162	0.121889	4.92522e-05	MCH
AX-75987659	121185061	A/G	-0.509162	0.121889	4.92522e-05	MCH
AX-75987676	121195654	T/C	-0.509162	0.121889	4.92522e-05	MCH
AX-75987677	121195947	T/C	-0.509162	0.121889	4.92522e-05	MCH
AX-75987693	121205406	A/G	-0.491625	0.120737	7.43743e-05	MCH
AX-76472034	39122304	C/T	0.454965	0.103116	1.91415e-05	MCH
AX-76496202	50557228	A/G	-0.488605	0.119355	6.83221e-05	MCH
AX-76758633	8754660	A/G	0.493787	0.116572	3.90365e-05	MCH
AX-76758721	8758383	G/A	0.493787	0.116572	3.90365e-05	MCH
AX-76758770	8760273	T/C	0.493787	0.116572	3.90365e-05	MCH
AX-80952702	8761545	C/G	0.493787	0.116572	3.90365e-05	MCH
AX-76649815	34457095	G/A	0.599087	0.124206	3.36371e-06	MCH
AX-76649944	34519642	A/G	0.55965	0.119269	5.92116e-06	MCH
AX-76649968	34533413	G/A	0.494397	0.108905	1.12901e-05	MCH
AX-76778973	13480412	C/T	0.677879	0.163647	5.65087e-05	MCH
AX-76895540	11317312	A/G	-0.860474	0.198897	2.71631e-05	MCH
AX-76895762	11394145	T/C	-0.647049	0.154256	4.59807e-05	MCH
AX-76895763	11394295	G/A	-0.647049	0.154256	4.59807e-05	MCH
AX-80958254	11400412	C/G	-0.730945	0.1755	5.17053e-05	MCH
AX-76898822	12615394	T/C	-0.703063	0.14976	5.86342e-06	MCH
AX-76900350	13255634	C/T	-0.909423	0.214324	3.79132e-05	MCH
AX-80929567	13269410	A/T	-0.96549	0.216855	1.62352e-05	MCH
AX-76900410	13278778	T/C	-0.836231	0.166875	1.46912e-06	MCH
AX-76900442	13295783	A/G	-0.836231	0.166875	1.46912e-06	MCH
AX-80848164	13346538	G/C	-0.834959	0.208284	9.48443e-05	MCH
AX-76900589	13348155	C/T	-0.834959	0.208284	9.48443e-05	MCH
AX-76900605	13354577	G/A	-0.834959	0.208284	9.48443e-05	MCH
AX-80955892	13357005	A/T	-0.834959	0.208284	9.48443e-05	MCH
AX-76900626	13362896	G/A	-0.834959	0.208284	9.48443e-05	MCH
AX-80839629	13368577	G/C	-0.832855	0.208476	9.99869e-05	MCH
AX-76900660	13375532	A/G	-0.834959	0.208284	9.48443e-05	MCH
AX-76900669	13380046	T/C	-0.834959	0.208284	9.48443e-05	MCH
AX-76900912	13474032	C/T	0.644066	0.157898	7.23465e-05	MCH
AX-76900935	13482135	A/G	0.644066	0.157898	7.23465e-05	MCH
AX-76900949	13486905	T/C	0.579564	0.142477	7.55548e-05	MCH
AX-76900955	13490490	T/C	0.579564	0.142477	7.55548e-05	MCH
AX-76900967	13496720	C/T	-0.641333	0.157455	7.40122e-05	MCH
AX-76900974	13500763	A/G	-0.836231	0.166875	1.46912e-06	MCH
AX-76900975	13501606	T/C	0.644066	0.157898	7.23465e-05	MCH
AX-76900976	13501723	C/T	-0.641333	0.157455	7.40122e-05	MCH
AX-76900987	13505246	C/T	-0.834959	0.208284	9.48443e-05	MCH
AX-76901009	13514952	C/T	0.644066	0.157898	7.23465e-05	MCH
AX-76901014	13516588	A/G	0.644066	0.157898	7.23465e-05	MCH
AX-76901060	13533529	A/G	0.644066	0.157898	7.23465e-05	MCH
AX-80907698	13540284	A/T	-0.834959	0.208284	9.48443e-05	MCH
AX-76901102	13548480	A/G	-0.834959	0.208284	9.48443e-05	MCH
AX-76901117	13552833	T/G	-0.834959	0.208284	9.48443e-05	MCH
AX-76901137	13560251	T/C	0.644066	0.157898	7.23465e-05	MCH
AX-80968402	13560833	C/G	-0.834959	0.208284	9.48443e-05	MCH
AX-80948943	13564216	A/T	-0.834959	0.208284	9.48443e-05	MCH
AX-80989649	13566729	T/A	-0.834959	0.208284	9.48443e-05	MCH
AX-76901177	13575567	G/A	0.644066	0.157898	7.23465e-05	MCH
AX-76901181	13576645	A/C	-0.641333	0.157455	7.40122e-05	MCH
AX-76901191	13581436	C/T	0.647161	0.157841	6.66486e-05	MCH
AX-80977942	13582829	G/C	0.644066	0.157898	7.23465e-05	MCH
AX-80999643	13584585	C/G	-0.836231	0.166875	1.46912e-06	MCH
AX-76901238	13599120	T/G	0.648629	0.157931	6.48676e-05	MCH
AX-76901256	13608746	A/G	-0.834959	0.208284	9.48443e-05	MCH
AX-76901272	13613893	T/G	0.644066	0.157898	7.23465e-05	MCH
AX-76901340	13636339	C/T	0.644066	0.157898	7.23465e-05	MCH
AX-76901354	13640407	A/G	-0.65588	0.151054	2.54785e-05	MCH
AX-76901373	13647096	A/G	-0.648654	0.151415	3.22077e-05	MCH
AX-76901376	13648817	G/A	0.644066	0.157898	7.23465e-05	MCH
AX-76901394	13654495	T/C	-0.834959	0.208284	9.48443e-05	MCH
AX-80788061	13656070	G/C	0.647161	0.157841	6.66486e-05	MCH
AX-76901412	13660322	A/G	-0.834959	0.208284	9.48443e-05	MCH
AX-76901419	13663332	A/G	0.635885	0.158266	9.16016e-05	MCH
AX-76901424	13665791	A/G	-0.834959	0.208284	9.48443e-05	MCH
AX-76901429	13668394	G/A	0.663869	0.157449	4.21844e-05	MCH
AX-80762568	13723335	A/T	-0.641333	0.157455	7.40122e-05	MCH
AX-80942708	13726469	A/T	-0.641333	0.157455	7.40122e-05	MCH
AX-76901681	13758998	C/T	0.558859	0.128656	2.52952e-05	MCH
AX-76901760	13798628	A/G	0.644066	0.157898	7.23465e-05	MCH
AX-76901779	13806419	G/A	-0.681991	0.156586	2.41356e-05	MCH
AX-76907304	15945447	C/A	-0.457675	0.109234	4.68634e-05	MCH
AX-76907369	15975249	A/G	-0.488989	0.117851	5.50048e-05	MCH
AX-77012684	25078057	C/T	-0.799802	0.165576	3.26178e-06	MCH
AX-77071177	15644717	T/C	0.814187	0.203245	9.58734e-05	MCH
AX-80815920	15976619	G/C	0.590283	0.130345	1.18252e-05	MCH
AX-77072408	16083925	T/C	0.527871	0.12643	4.96561e-05	MCH
AX-77072574	16150779	G/A	0.556234	0.124627	1.5517e-05	MCH
AX-77072594	16156768	C/T	0.582583	0.131404	1.75343e-05	MCH
AX-77182834	8268663	A/G	-0.586085	0.12686	8.05588e-06	MCH
AX-77182859	8276162	C/T	-0.586085	0.12686	8.05588e-06	MCH
AX-77182868	8279260	T/C	-0.530516	0.125937	4.28305e-05	MCH
AX-77182893	8285435	A/G	-0.612754	0.141716	2.74297e-05	MCH
AX-77131353	12399603	T/C	-0.419374	0.100335	4.87751e-05	MCH
AX-77135622	13820686	A/G	-0.487725	0.120167	7.82541e-05	MCH
AX-75684550	12182972	G/T	1.45539	0.325191	1.47474e-05	MCH
AX-75846047	8261261	T/C	0.744062	0.184901	8.9419e-05	MCH
AX-80786961	8319321	A/T	0.983578	0.227925	2.83818e-05	MCH
AX-80877917	4634389	C/G	0.791512	0.191657	5.93436e-05	MCH
AX-76250476	5230081	A/G	-0.702169	0.168134	4.94522e-05	MCH
AX-76286352	3497360	T/C	0.513157	0.125294	6.78171e-05	MCH
AX-77258762	70701781	C/T	0.435783	0.10885	9.67623e-05	MCH
AX-75453877	44422162	A/G	0.153165	0.0388457	8.47104e-05	BT
AX-75453893	44429018	T/C	0.152186	0.0388485	9.40668e-05	BT
AX-75468160	51290561	A/G	-0.317825	0.077424	4.29065e-05	BT
AX-75490247	61840466	A/G	-0.380258	0.0941533	5.68303e-05	BT
AX-75372494	184493984	G/A	-0.169407	0.0406957	3.34695e-05	BT
AX-75372514	184500155	G/A	-0.166028	0.040014	3.54843e-05	BT
AX-75372540	184509337	A/G	-0.177406	0.0404073	1.22122e-05	BT
AX-76116305	5585597	T/C	0.376327	0.0952669	8.21874e-05	BT
AX-80896678	58312777	C/G	-0.188776	0.0458547	4.07875e-05	BT
AX-76119297	58333428	T/C	-0.188122	0.0458964	4.40487e-05	BT
AX-76498321	5157379	G/A	-0.225998	0.0530935	2.2218e-05	BT
AX-76529388	6546957	T/C	0.16514	0.0382989	1.73877e-05	BT
AX-76531792	6651251	A/G	-0.147998	0.0378665	9.76073e-05	BT
AX-76534306	6761451	C/T	-0.168083	0.0397521	2.51635e-05	BT
AX-76534891	6789744	A/G	0.16151	0.0401402	6.05497e-05	BT
AX-76534921	6791373	A/G	-0.159938	0.0393789	5.16156e-05	BT
AX-76771411	10120567	T/C	0.175892	0.0448825	9.34817e-05	BT
AX-76901472	13685702	T/C	0.212686	0.0494342	1.81375e-05	BT
AX-76902655	14141568	A/G	-0.198199	0.0480155	3.89125e-05	BT
AX-77035649	3329208	G/A	-0.183217	0.0463783	8.2106e-05	BT
AX-80960683	12483303	A/T	0.166397	0.0396037	2.82862e-05	BT
AX-80981236	12513787	C/G	0.179141	0.0390904	5.02222e-06	BT
AX-77062648	12521335	G/A	0.163873	0.0391203	2.9881e-05	BT
AX-77062690	12539662	A/G	0.156466	0.0388556	5.9739e-05	BT
AX-77062814	12583081	T/C	0.154191	0.0372656	3.73036e-05	BT
AX-77078393	18322302	A/G	0.179834	0.0455185	8.20017e-05	BT
AX-77078408	18329850	G/T	0.183096	0.0440453	3.43182e-05	BT
AX-77078458	18347823	T/C	0.179082	0.0436549	4.34163e-05	BT
AX-77156404	1965431	T/C	0.167514	0.0395336	2.41948e-05	BT
AX-77139200	15040585	A/C	0.189999	0.04831	8.82679e-05	BT
AX-80871324	15040723	G/C	0.189999	0.04831	8.82679e-05	BT
AX-75665324	5576708	G/A	-0.365699	0.0904156	5.54283e-05	BT
AX-75654442	19008446	C/T	0.202803	0.0514616	8.54322e-05	BT
AX-75654473	19021109	C/T	0.206011	0.0514084	6.48269e-05	BT
AX-75654752	19120684	A/G	0.307092	0.0761055	5.77051e-05	BT
AX-75767468	8804411	A/G	0.27884	0.0708329	8.69457e-05	BT
AX-75802553	6362044	A/G	0.21612	0.0522097	3.70136e-05	BT
AX-75772363	10570872	C/T	-0.174031	0.0423961	4.29249e-05	BT
AX-75880683	8674593	A/G	0.208285	0.0459015	6.20407e-06	BT
AX-75887975	1145425	C/T	0.270405	0.0662519	4.7428e-05	BT
AX-75887985	1148199	A/C	0.25822	0.0637572	5.41792e-05	BT
AX-76205399	13168067	T/C	-0.148206	0.0379427	9.85522e-05	BT
AX-76205430	13179833	G/A	-0.151581	0.038842	9.9996e-05	BT
AX-76251287	5390096	G/A	-0.186902	0.0453384	3.98301e-05	BT
AX-75470594	52414729	G/A	-0.683723	0.164871	5.53103e-05	MCV
AX-75479690	56822296	T/C	-0.484556	0.11663	5.36797e-05	MCV
AX-75256006	131424716	G/A	0.46311	0.10907	3.73712e-05	MCV
AX-75256196	131510329	T/C	-0.441048	0.105359	4.74073e-05	MCV
AX-75286380	145476089	G/A	0.677528	0.169426	9.82119e-05	MCV
AX-80902716	157682628	A/T	-0.444461	0.110914	9.51426e-05	MCV
AX-75358276	178669292	A/G	-0.796031	0.194549	6.86728e-05	MCV
AX-77278697	178672657	C/T	-0.796031	0.194549	6.86728e-05	MCV
AX-75358360	178701364	T/C	-0.796031	0.194549	6.86728e-05	MCV
AX-76101949	48386691	C/T	0.683752	0.146597	6.64683e-06	MCV
AX-76102187	48532979	T/C	0.470389	0.11122	3.99347e-05	MCV
AX-76102256	48559305	G/A	0.505716	0.112699	1.39861e-05	MCV
AX-76102441	48659438	T/C	0.483392	0.101519	4.37561e-06	MCV
AX-76102497	48686252	C/T	0.75294	0.179972	4.78782e-05	MCV
AX-80751927	48687526	C/G	0.721504	0.168186	3.13402e-05	MCV
AX-76120409	58897261	A/G	-1.27266	0.284853	1.51674e-05	MCV
AX-76160097	80121002	G/A	0.537741	0.130198	5.90902e-05	MCV
AX-76526689	64571004	A/G	0.595855	0.146728	7.73612e-05	MCV
AX-76527638	65000816	C/T	-0.51808	0.124528	5.24839e-05	MCV
AX-76527868	65110508	T/G	0.598561	0.140541	3.54813e-05	MCV
AX-76776624	12408737	G/T	-0.458348	0.111276	6.1721e-05	MCV
AX-75611703	354667	A/C	-0.43727	0.107561	7.60726e-05	MCV
AX-75736858	12642597	A/G	-0.443555	0.110982	9.9083e-05	MCV
AX-75903498	5928206	T/C	-0.522867	0.121417	2.93308e-05	MCV
AX-75903501	5929793	G/T	-0.697769	0.143474	2.80897e-06	MCV
AX-75903510	5931429	G/A	-0.60438	0.130662	7.8329e-06	MCV
AX-75903546	5939698	A/G	-0.638163	0.139508	9.72157e-06	MCV
AX-80878424	5963474	G/C	-0.577507	0.126548	1.01741e-05	MCV
AX-75923791	2517620	C/T	-0.86613	0.182293	4.57399e-06	MCV
AX-80840486	47724334	T/A	-0.577516	0.144181	9.57852e-05	MCV
AX-75389464	18736709	A/G	0.27248	0.0639885	2.20849e-05	PC_380
AX-75392487	18845668	G/A	0.231376	0.0590738	9.44275e-05	PC_380
AX-75394579	18915778	G/A	0.235049	0.0586682	6.51453e-05	PC_380
AX-75403329	19776811	A/G	-0.151928	0.0385851	8.67122e-05	PC_380
AX-75403335	19778717	T/G	-0.152637	0.0385177	7.81089e-05	PC_380
AX-75403589	19895219	T/C	-0.156464	0.0383841	4.85395e-05	PC_380
AX-75403858	20024438	C/T	0.162505	0.0384114	2.49357e-05	PC_380
AX-75404018	20117576	C/T	0.171947	0.0394017	1.37857e-05	PC_380
AX-75448009	41555484	C/T	-0.462672	0.117933	9.19579e-05	PC_380
AX-75449679	42442381	G/A	-0.449244	0.107725	3.24409e-05	PC_380
AX-80764848	42450500	A/T	-0.44947	0.107719	3.21167e-05	PC_380
AX-75449707	42462334	C/T	-0.450149	0.108348	3.4708e-05	PC_380
AX-75449725	42473584	C/T	-0.45044	0.10772	3.08912e-05	PC_380
AX-75449738	42484700	A/C	-0.44947	0.107719	3.21167e-05	PC_380
AX-75449745	42489469	A/G	-0.448409	0.107724	3.354e-05	PC_380
AX-75449764	42500297	A/G	-0.44947	0.107719	3.21167e-05	PC_380
AX-81000609	42508020	A/T	-0.476688	0.110759	1.80457e-05	PC_380
AX-75449786	42511386	T/C	-0.44947	0.107719	3.21167e-05	PC_380
AX-75449800	42521176	A/G	-0.450928	0.107721	3.02949e-05	PC_380
AX-75449803	42524961	A/G	-0.450682	0.107717	3.05719e-05	PC_380
AX-75449814	42530350	C/T	-0.44947	0.107719	3.21167e-05	PC_380
AX-75449817	42531703	A/G	-0.44947	0.107719	3.21167e-05	PC_380
AX-75449834	42539827	G/T	-0.44947	0.107719	3.21167e-05	PC_380
AX-75450318	42754971	A/G	-0.460989	0.117869	9.66501e-05	PC_380
AX-75450356	42774478	A/G	-0.460813	0.117873	9.72981e-05	PC_380
AX-75450361	42775796	C/A	-0.475802	0.121187	9.08306e-05	PC_380
AX-75450923	43041778	G/A	0.182747	0.0462738	8.26012e-05	PC_380
AX-75451397	43243622	A/G	-0.276162	0.0655644	2.70484e-05	PC_380
AX-75451425	43255427	A/G	-0.257838	0.0639504	5.85584e-05	PC_380
AX-75230779	119579865	C/T	-0.207034	0.0481251	1.81939e-05	PC_380
AX-75372675	184566543	A/G	0.232203	0.0530202	1.28499e-05	PC_380
AX-76167462	800650	A/G	-0.169139	0.0419505	5.85529e-05	PC_380
AX-76044965	15792786	T/G	-0.20333	0.0499199	4.91919e-05	PC_380
AX-76044968	15795661	T/C	-0.205396	0.0506155	5.24552e-05	PC_380
AX-76055296	21359762	A/G	-0.160514	0.0389591	4.02731e-05	PC_380
AX-76055312	21366267	G/A	-0.161563	0.0392176	4.03436e-05	PC_380
AX-76100496	47556728	T/C	-0.187608	0.0468051	6.46368e-05	PC_380
AX-80773940	132513670	A/T	-0.400329	0.0995922	6.16257e-05	PC_380
AX-76476228	41069974	C/T	-0.178194	0.0417637	2.12768e-05	PC_380
AX-76612786	14815339	G/A	-0.205335	0.0495683	3.65783e-05	PC_380
AX-76612787	14815557	C/A	-0.202451	0.049543	4.65021e-05	PC_380
AX-76612795	14822176	A/G	-0.202451	0.049543	4.65021e-05	PC_380
AX-80818821	14895341	G/C	-0.325294	0.0794437	4.48923e-05	PC_380
AX-76612982	14916789	T/C	-0.630478	0.161514	9.96542e-05	PC_380
AX-76668786	44445662	T/C	0.40522	0.100718	6.06927e-05	PC_380
AX-76733918	77009077	A/G	-0.163232	0.0405859	6.10558e-05	PC_380
AX-76736713	78400422	C/T	-0.18103	0.0394115	4.78577e-06	PC_380
AX-76737947	78962129	A/G	0.192433	0.0475394	5.47404e-05	PC_380
AX-76741394	80533608	C/T	-0.158426	0.040113	8.2521e-05	PC_380
AX-76796053	21299	T/C	-0.171018	0.0436851	9.51805e-05	PC_380
AX-76883028	530252	T/G	-0.189701	0.0476388	7.21037e-05	PC_380
AX-76883653	563818	G/A	-0.177045	0.0394805	7.95804e-06	PC_380
AX-76775725	11978204	A/C	-0.519613	0.125946	3.93134e-05	PC_380
AX-76775779	12005138	G/A	-0.585436	0.130937	8.45913e-06	PC_380
AX-76775798	12014296	C/T	-0.21551	0.0518443	3.43753e-05	PC_380
AX-76776011	12123185	T/C	-0.316091	0.0771415	4.43412e-05	PC_380
AX-76776109	12166529	C/T	-0.454764	0.105397	1.71889e-05	PC_380
AX-76776504	12353740	A/G	-0.596009	0.126631	2.78785e-06	PC_380
AX-76849769	45378967	A/C	-0.203803	0.0466528	1.35054e-05	PC_380
AX-76849784	45386453	T/C	-0.195536	0.0469758	3.3553e-05	PC_380
AX-76849788	45388412	C/T	-0.198851	0.0466951	2.20631e-05	PC_380
AX-76849804	45397848	G/A	-0.187554	0.046194	5.19759e-05	PC_380
AX-80936269	45450643	T/A	-0.182961	0.0467674	9.62179e-05	PC_380
AX-76850326	45627867	A/C	-0.192411	0.048536	7.76188e-05	PC_380
AX-76850418	45670694	G/A	-0.192484	0.0482177	6.91927e-05	PC_380
AX-76850475	45696838	T/C	-0.190995	0.0488049	9.57116e-05	PC_380
AX-77021692	28514566	C/A	0.206573	0.0492215	2.891e-05	PC_380
AX-77109679	4126019	C/T	0.264881	0.0672683	8.66378e-05	PC_380
AX-80868659	25470029	A/T	-0.23061	0.0530408	1.48261e-05	PC_380
AX-80882692	8591522	G/C	-0.425063	0.105962	6.37855e-05	PC_380
AX-77185430	9121666	G/A	-0.422748	0.105959	6.9846e-05	PC_380
AX-77185500	9146434	T/G	-0.421814	0.105954	7.23924e-05	PC_380
AX-80917379	14270854	G/C	0.286919	0.0705555	5.05781e-05	PC_380
AX-77137283	14385520	C/A	0.158473	0.0385316	4.15438e-05	PC_380
AX-80808379	1543535	C/G	-0.182279	0.0444964	4.45393e-05	PC_380
AX-75590970	1543679	T/C	-0.176947	0.0451815	9.45714e-05	PC_380
AX-75604378	2145421	G/T	0.171901	0.0416016	3.82494e-05	PC_380
AX-75720777	6754708	C/T	-0.598805	0.151268	7.94829e-05	PC_380
AX-75745126	15742274	T/C	-0.469708	0.112327	3.08835e-05	PC_380
AX-80954165	6969095	G/C	-0.210438	0.0532804	8.24752e-05	PC_380
AX-76249642	5070805	C/A	0.189337	0.0437558	1.62638e-05	PC_380
AX-76251675	5460967	T/C	0.272315	0.0689982	8.34796e-05	PC_380
AX-76251687	5463146	T/C	0.277553	0.0685663	5.4719e-05	PC_380
AX-80824136	5463886	C/G	0.277553	0.0685663	5.4719e-05	PC_380
AX-76251716	5467662	A/G	0.265224	0.0674193	8.79816e-05	PC_380
AX-75388858	18712327	A/G	0.289827	0.0737759	8.99938e-05	PC_385
AX-75388993	18719308	C/A	0.2733	0.0689061	7.7004e-05	PC_385
AX-75389388	18733664	C/T	0.305713	0.0748726	4.71606e-05	PC_385
AX-75389464	18736709	A/G	0.28359	0.0644818	1.18217e-05	PC_385
AX-75390159	18762442	T/C	0.261276	0.0660648	8.07304e-05	PC_385
AX-75392487	18845668	G/A	0.241649	0.0594997	5.17171e-05	PC_385
AX-75393138	18868704	G/T	0.1743	0.0439476	7.7062e-05	PC_385
AX-75393402	18877837	T/C	0.1743	0.0439476	7.7062e-05	PC_385
AX-75393613	18885123	G/A	0.173419	0.0439643	8.42385e-05	PC_385
AX-75393772	18890474	T/C	0.174588	0.044034	7.74583e-05	PC_385
AX-80926416	18891725	C/G	0.1743	0.0439476	7.7062e-05	PC_385
AX-75393880	18894023	C/T	0.177257	0.0439457	5.81553e-05	PC_385
AX-75394579	18915778	G/A	0.245095	0.05909	3.57508e-05	PC_385
AX-75394781	18922605	G/T	0.171322	0.0438101	9.68588e-05	PC_385
AX-75403214	19718901	A/G	-0.156118	0.0387878	6.02991e-05	PC_385
AX-80878667	19739276	A/T	-0.156719	0.0390209	6.25191e-05	PC_385
AX-75403275	19747160	G/A	-0.155607	0.0388474	6.53785e-05	PC_385
AX-75403329	19776811	A/G	-0.168096	0.0388065	1.59433e-05	PC_385
AX-75403335	19778717	T/G	-0.168762	0.0387392	1.42689e-05	PC_385
AX-75403589	19895219	T/C	-0.166481	0.0386526	1.77891e-05	PC_385
AX-75403599	19898217	C/T	0.157969	0.0392859	6.1296e-05	PC_385
AX-75403858	20024438	C/T	0.170022	0.0386745	1.19158e-05	PC_385
AX-77277548	20066968	G/A	0.179735	0.0447385	6.2214e-05	PC_385
AX-75404018	20117576	C/T	0.172732	0.0396891	1.45433e-05	PC_385
AX-75439760	37562799	C/T	0.244692	0.0618761	8.08289e-05	PC_385
AX-75449679	42442381	G/A	-0.442404	0.108415	4.76539e-05	PC_385
AX-80764848	42450500	A/T	-0.442611	0.108409	4.72239e-05	PC_385
AX-75449707	42462334	C/T	-0.443367	0.109039	5.06837e-05	PC_385
AX-75449725	42473584	C/T	-0.443595	0.10841	4.54406e-05	PC_385
AX-75449738	42484700	A/C	-0.442611	0.108409	4.72239e-05	PC_385
AX-75449745	42489469	A/G	-0.441536	0.108413	4.92898e-05	PC_385
AX-75449764	42500297	A/G	-0.442611	0.108409	4.72239e-05	PC_385
AX-81000609	42508020	A/T	-0.469941	0.11147	2.66096e-05	PC_385
AX-75449786	42511386	T/C	-0.442611	0.108409	4.72239e-05	PC_385
AX-75449800	42521176	A/G	-0.444114	0.108411	4.45325e-05	PC_385
AX-75449803	42524961	A/G	-0.443881	0.108406	4.49073e-05	PC_385
AX-75449814	42530350	C/T	-0.442611	0.108409	4.72239e-05	PC_385
AX-75449817	42531703	A/G	-0.442611	0.108409	4.72239e-05	PC_385
AX-75449834	42539827	G/T	-0.442611	0.108409	4.72239e-05	PC_385
AX-75451397	43243622	A/G	-0.272574	0.0659899	3.85099e-05	PC_385
AX-75451425	43255427	A/G	-0.253857	0.0643694	8.4512e-05	PC_385
AX-75489759	61593671	T/C	0.164485	0.0408669	6.03033e-05	PC_385
AX-75498278	65637296	G/A	-0.165242	0.0418984	8.44675e-05	PC_385
AX-75230779	119579865	C/T	-0.196575	0.048595	5.5377e-05	PC_385
AX-75372675	184566543	A/G	0.227009	0.0535153	2.37351e-05	PC_385
AX-76167462	800650	A/G	-0.166723	0.0423058	8.5511e-05	PC_385
AX-76044965	15792786	T/G	-0.196944	0.0503137	9.53723e-05	PC_385
AX-76055296	21359762	A/G	-0.15473	0.0393457	8.84936e-05	PC_385
AX-76055312	21366267	G/A	-0.155895	0.0396049	8.71601e-05	PC_385
AX-80773940	132513670	A/T	-0.426838	0.100592	2.35989e-05	PC_385
AX-76476228	41069974	C/T	-0.166539	0.0421579	8.22388e-05	PC_385
AX-76612786	14815339	G/A	-0.1992	0.0499532	7.04404e-05	PC_385
AX-76612787	14815557	C/A	-0.19634	0.0499273	8.85166e-05	PC_385
AX-76612795	14822176	A/G	-0.19634	0.0499273	8.85166e-05	PC_385
AX-80818821	14895341	G/C	-0.3244	0.0799532	5.25946e-05	PC_385
AX-76668764	44434484	T/C	0.209941	0.0536547	9.59649e-05	PC_385
AX-76668786	44445662	T/C	0.416975	0.10132	4.10883e-05	PC_385
AX-76736713	78400422	C/T	-0.169142	0.0398089	2.30259e-05	PC_385
AX-76737947	78962129	A/G	0.189226	0.0480237	8.57321e-05	PC_385
AX-76741394	80533608	C/T	-0.157715	0.0403878	9.90743e-05	PC_385
AX-76883653	563818	G/A	-0.17141	0.0398222	1.8007e-05	PC_385
AX-76775725	11978204	A/C	-0.510008	0.126775	6.07974e-05	PC_385
AX-76775779	12005138	G/A	-0.576936	0.131808	1.29945e-05	PC_385
AX-76775798	12014296	C/T	-0.206204	0.0522587	8.37937e-05	PC_385
AX-76776011	12123185	T/C	-0.307397	0.0777027	8.03269e-05	PC_385
AX-76776109	12166529	C/T	-0.447098	0.106121	2.69329e-05	PC_385
AX-76776504	12353740	A/G	-0.588847	0.127491	4.24536e-06	PC_385
AX-76849769	45378967	A/C	-0.201065	0.0470193	2.04046e-05	PC_385
AX-76849784	45386453	T/C	-0.192691	0.0473392	4.97651e-05	PC_385
AX-76849788	45388412	C/T	-0.195867	0.0470582	3.35981e-05	PC_385
AX-76849804	45397848	G/A	-0.186207	0.0465806	6.76191e-05	PC_385
AX-76850326	45627867	A/C	-0.190967	0.0489296	9.99381e-05	PC_385
AX-76850418	45670694	G/A	-0.190811	0.0485591	8.96346e-05	PC_385
AX-76923073	22293968	T/C	0.279667	0.0710313	8.68108e-05	PC_385
AX-77021692	28514566	C/A	0.209014	0.0496071	2.68982e-05	PC_385
AX-80868659	25470029	A/T	-0.226892	0.0534216	2.31939e-05	PC_385
AX-80882692	8591522	G/C	-0.420308	0.106622	8.51135e-05	PC_385
AX-77185430	9121666	G/A	-0.416417	0.106619	9.88176e-05	PC_385
AX-80808379	1543535	C/G	-0.176006	0.0448492	9.15166e-05	PC_385
AX-75604378	2145421	G/T	0.183187	0.0418664	1.3088e-05	PC_385
AX-75720777	6754708	C/T	-0.594116	0.152198	9.96625e-05	PC_385
AX-75745126	15742274	T/C	-0.463883	0.113048	4.32519e-05	PC_385
AX-76249642	5070805	C/A	0.183039	0.0440909	3.52034e-05	PC_385
AX-76251675	5460967	T/C	0.276145	0.0695446	7.5582e-05	PC_385
AX-76251687	5463146	T/C	0.280729	0.0691062	5.15135e-05	PC_385
AX-80824136	5463886	C/G	0.280729	0.0691062	5.15135e-05	PC_385
AX-76251716	5467662	A/G	0.269886	0.0679402	7.50669e-05	PC_385
AX-75388732	18705873	G/A	0.281401	0.0705409	7.00087e-05	PC_390
AX-75388858	18712327	A/G	0.299937	0.0742767	5.70481e-05	PC_390
AX-75388993	18719308	C/A	0.282636	0.0693688	4.89384e-05	PC_390
AX-75389388	18733664	C/T	0.315876	0.0753786	2.97178e-05	PC_390
AX-75389464	18736709	A/G	0.290951	0.0649097	8.03311e-06	PC_390
AX-75390159	18762442	T/C	0.267427	0.0665281	6.16169e-05	PC_390
AX-75392487	18845668	G/A	0.248511	0.0599017	3.56242e-05	PC_390
AX-75392707	18853325	G/A	0.175372	0.0448225	9.60595e-05	PC_390
AX-75393138	18868704	G/T	0.177057	0.0442874	6.75158e-05	PC_390
AX-75393402	18877837	T/C	0.177057	0.0442874	6.75158e-05	PC_390
AX-75393613	18885123	G/A	0.176154	0.0443045	7.39652e-05	PC_390
AX-75393772	18890474	T/C	0.17736	0.0443737	6.77812e-05	PC_390
AX-80926416	18891725	C/G	0.177057	0.0442874	6.75158e-05	PC_390
AX-75393880	18894023	C/T	0.180011	0.044285	5.09617e-05	PC_390
AX-75394579	18915778	G/A	0.251763	0.059489	2.47852e-05	PC_390
AX-75394781	18922605	G/T	0.173987	0.0441505	8.55556e-05	PC_390
AX-80744221	18924619	G/C	0.173505	0.0441625	8.98816e-05	PC_390
AX-75398457	19055570	G/A	0.165212	0.0420935	9.13332e-05	PC_390
AX-75403214	19718901	A/G	-0.161149	0.0390694	3.94888e-05	PC_390
AX-80878667	19739276	A/T	-0.161786	0.039303	4.09199e-05	PC_390
AX-75403265	19742525	C/T	0.154978	0.0390171	7.51776e-05	PC_390
AX-75403275	19747160	G/A	-0.160618	0.0391294	4.30015e-05	PC_390
AX-75403329	19776811	A/G	-0.173316	0.0390874	1.00308e-05	PC_390
AX-75403335	19778717	T/G	-0.173893	0.0390203	9.05109e-06	PC_390
AX-75403589	19895219	T/C	-0.170035	0.0389318	1.35702e-05	PC_390
AX-75403599	19898217	C/T	0.160297	0.0395732	5.41134e-05	PC_390
AX-75403858	20024438	C/T	0.172031	0.0389552	1.08855e-05	PC_390
AX-77277548	20066968	G/A	0.18315	0.0450439	5.07045e-05	PC_390
AX-75404018	20117576	C/T	0.174288	0.0399679	1.39924e-05	PC_390
AX-75439760	37562799	C/T	0.247225	0.062357	7.75139e-05	PC_390
AX-75449679	42442381	G/A	-0.440361	0.10915	5.79291e-05	PC_390
AX-80764848	42450500	A/T	-0.440577	0.109144	5.73931e-05	PC_390
AX-75449707	42462334	C/T	-0.441337	0.109778	6.1484e-05	PC_390
AX-75449725	42473584	C/T	-0.441588	0.109145	5.52035e-05	PC_390
AX-75449738	42484700	A/C	-0.440577	0.109144	5.73931e-05	PC_390
AX-75449745	42489469	A/G	-0.439478	0.109148	5.99135e-05	PC_390
AX-75449764	42500297	A/G	-0.440577	0.109144	5.73931e-05	PC_390
AX-81000609	42508020	A/T	-0.468308	0.112218	3.20381e-05	PC_390
AX-75449786	42511386	T/C	-0.440577	0.109144	5.73931e-05	PC_390
AX-75449800	42521176	A/G	-0.442102	0.109146	5.41298e-05	PC_390
AX-75449803	42524961	A/G	-0.441896	0.109141	5.45209e-05	PC_390
AX-75449814	42530350	C/T	-0.440577	0.109144	5.73931e-05	PC_390
AX-75449817	42531703	A/G	-0.440577	0.109144	5.73931e-05	PC_390
AX-75449834	42539827	G/T	-0.440577	0.109144	5.73931e-05	PC_390
AX-75451397	43243622	A/G	-0.273109	0.0664598	4.21633e-05	PC_390
AX-75451425	43255427	A/G	-0.254912	0.0648277	8.86478e-05	PC_390
AX-75489759	61593671	T/C	0.165176	0.0411533	6.32073e-05	PC_390
AX-75498278	65637296	G/A	-0.165804	0.0422125	9.02293e-05	PC_390
AX-75230779	119579865	C/T	-0.191233	0.0489962	9.98864e-05	PC_390
AX-75372675	184566543	A/G	0.231836	0.0539056	1.82983e-05	PC_390
AX-76167462	800650	A/G	-0.168915	0.0425946	7.72002e-05	PC_390
AX-76055296	21359762	A/G	-0.156235	0.0396599	8.6052e-05	PC_390
AX-76055312	21366267	G/A	-0.157426	0.0399166	8.44651e-05	PC_390
AX-80773940	132513670	A/T	-0.425095	0.101261	2.87659e-05	PC_390
AX-76612786	14815339	G/A	-0.201467	0.0502911	6.52656e-05	PC_390
AX-76612787	14815557	C/A	-0.198564	0.0502649	8.2247e-05	PC_390
AX-76612795	14822176	A/G	-0.198564	0.0502649	8.2247e-05	PC_390
AX-80818821	14895341	G/C	-0.327782	0.0804741	4.91983e-05	PC_390
AX-76668764	44434484	T/C	0.212068	0.0540216	9.10604e-05	PC_390
AX-76668786	44445662	T/C	0.412157	0.102074	5.71184e-05	PC_390
AX-76736713	78400422	C/T	-0.167094	0.0401094	3.30583e-05	PC_390
AX-76737947	78962129	A/G	0.189609	0.0483718	9.32512e-05	PC_390
AX-76741394	80533608	C/T	-0.160681	0.0406659	8.19403e-05	PC_390
AX-76883653	563818	G/A	-0.171289	0.0400952	2.07835e-05	PC_390
AX-76775725	11978204	A/C	-0.510558	0.127703	6.74822e-05	PC_390
AX-76775779	12005138	G/A	-0.576808	0.132803	1.51284e-05	PC_390
AX-76776011	12123185	T/C	-0.308841	0.0782387	8.32443e-05	PC_390
AX-76776109	12166529	C/T	-0.447812	0.106867	2.97395e-05	PC_390
AX-76776504	12353740	A/G	-0.589266	0.128457	4.92577e-06	PC_390
AX-76849769	45378967	A/C	-0.200657	0.0473874	2.45345e-05	PC_390
AX-76849784	45386453	T/C	-0.192172	0.0477084	5.95094e-05	PC_390
AX-76849788	45388412	C/T	-0.19535	0.0474268	4.04703e-05	PC_390
AX-76849804	45397848	G/A	-0.185	0.0469438	8.55174e-05	PC_390
AX-76923073	22293968	T/C	0.280596	0.0715577	9.27064e-05	PC_390
AX-77021692	28514566	C/A	0.212366	0.0499696	2.2919e-05	PC_390
AX-80868659	25470029	A/T	-0.232572	0.053791	1.6525e-05	PC_390
AX-80882692	8591522	G/C	-0.422983	0.107443	8.6958e-05	PC_390
AX-75604378	2145421	G/T	0.183085	0.0421563	1.5151e-05	PC_390
AX-75623732	8337407	A/G	-0.219032	0.0561136	9.97451e-05	PC_390
AX-75745126	15742274	T/C	-0.468064	0.113859	4.18929e-05	PC_390
AX-75933088	5311756	A/G	-0.182509	0.0451381	5.57994e-05	PC_390
AX-76249642	5070805	C/A	0.182349	0.0444003	4.26073e-05	PC_390
AX-76251675	5460967	T/C	0.275388	0.0701289	9.05849e-05	PC_390
AX-76251687	5463146	T/C	0.279061	0.069692	6.57611e-05	PC_390
AX-80824136	5463886	C/G	0.279061	0.069692	6.57611e-05	PC_390
AX-76251716	5467662	A/G	0.269562	0.0684995	8.75262e-05	PC_390
AX-75388732	18705873	G/A	0.285738	0.0712845	6.45812e-05	PC_395
AX-75388858	18712327	A/G	0.294402	0.0751684	9.44577e-05	PC_395
AX-75388993	18719308	C/A	0.284618	0.0701042	5.20016e-05	PC_395
AX-75389388	18733664	C/T	0.31009	0.0762836	5.09049e-05	PC_395
AX-75389464	18736709	A/G	0.286888	0.0656547	1.343e-05	PC_395
AX-75390159	18762442	T/C	0.266769	0.0672696	7.71592e-05	PC_395
AX-75390470	18774859	A/G	0.24821	0.0628469	8.2514e-05	PC_395
AX-75392487	18845668	G/A	0.258937	0.0604645	1.98343e-05	PC_395
AX-75393138	18868704	G/T	0.181334	0.0449444	5.78545e-05	PC_395
AX-75393402	18877837	T/C	0.181334	0.0449444	5.78545e-05	PC_395
AX-75393613	18885123	G/A	0.180509	0.044961	6.28826e-05	PC_395
AX-75393772	18890474	T/C	0.18161	0.0450332	5.83032e-05	PC_395
AX-80926416	18891725	C/G	0.181334	0.0449444	5.78545e-05	PC_395
AX-75393880	18894023	C/T	0.183577	0.0449449	4.6859e-05	PC_395
AX-75394427	18911041	T/G	0.261887	0.0633627	3.80632e-05	PC_395
AX-75394497	18912986	G/A	0.175291	0.0448143	9.64434e-05	PC_395
AX-75394579	18915778	G/A	0.261881	0.0600533	1.39758e-05	PC_395
AX-75394781	18922605	G/T	0.178095	0.0448053	7.42689e-05	PC_395
AX-80744221	18924619	G/C	0.177777	0.0448145	7.67509e-05	PC_395
AX-75403214	19718901	A/G	-0.159396	0.0395147	5.80499e-05	PC_395
AX-80878667	19739276	A/T	-0.160315	0.0397444	5.80972e-05	PC_395
AX-75403275	19747160	G/A	-0.158959	0.0395765	6.2436e-05	PC_395
AX-75403329	19776811	A/G	-0.16826	0.0395172	2.21128e-05	PC_395
AX-75403335	19778717	T/G	-0.168929	0.0394495	1.98617e-05	PC_395
AX-75403589	19895219	T/C	-0.16284	0.0393611	3.74245e-05	PC_395
AX-75403858	20024438	C/T	0.159686	0.0394335	5.43439e-05	PC_395
AX-75404018	20117576	C/T	0.1655	0.0404099	4.47083e-05	PC_395
AX-75439760	37562799	C/T	0.250733	0.0627193	6.75381e-05	PC_395
AX-75449679	42442381	G/A	-0.447199	0.110361	5.37382e-05	PC_395
AX-80764848	42450500	A/T	-0.447375	0.110354	5.33256e-05	PC_395
AX-75449707	42462334	C/T	-0.447954	0.110995	5.75751e-05	PC_395
AX-75449725	42473584	C/T	-0.44843	0.110355	5.12198e-05	PC_395
AX-75449738	42484700	A/C	-0.447375	0.110354	5.33256e-05	PC_395
AX-75449745	42489469	A/G	-0.446204	0.110358	5.57978e-05	PC_395
AX-75449764	42500297	A/G	-0.447375	0.110354	5.33256e-05	PC_395
AX-81000609	42508020	A/T	-0.475611	0.11343	2.93836e-05	PC_395
AX-75449786	42511386	T/C	-0.447375	0.110354	5.33256e-05	PC_395
AX-75449800	42521176	A/G	-0.448954	0.110356	5.02106e-05	PC_395
AX-75449803	42524961	A/G	-0.448728	0.110351	5.0608e-05	PC_395
AX-75449814	42530350	C/T	-0.447375	0.110354	5.33256e-05	PC_395
AX-75449817	42531703	A/G	-0.447375	0.110354	5.33256e-05	PC_395
AX-75449834	42539827	G/T	-0.447375	0.110354	5.33256e-05	PC_395
AX-75451397	43243622	A/G	-0.289706	0.0672185	1.75568e-05	PC_395
AX-75451425	43255427	A/G	-0.272799	0.065568	3.38225e-05	PC_395
AX-75451904	43483190	T/C	0.192772	0.048641	7.79632e-05	PC_395
AX-75498233	65616962	C/A	-0.171608	0.04397	9.99117e-05	PC_395
AX-75498278	65637296	G/A	-0.169822	0.0426601	7.2457e-05	PC_395
AX-75232175	120221210	T/C	-0.162178	0.0414595	9.63543e-05	PC_395
AX-75372675	184566543	A/G	0.230719	0.0546304	2.57448e-05	PC_395
AX-76167462	800650	A/G	-0.182406	0.0429705	2.3413e-05	PC_395
AX-76044968	15795661	T/C	-0.20419	0.0519312	8.8688e-05	PC_395
AX-76055296	21359762	A/G	-0.171166	0.0400451	2.05631e-05	PC_395
AX-76055312	21366267	G/A	-0.171942	0.0402869	2.11512e-05	PC_395
AX-76100496	47556728	T/C	-0.18698	0.0478918	9.93535e-05	PC_395
AX-80773940	132513670	A/T	-0.40678	0.101965	6.99099e-05	PC_395
AX-76612786	14815339	G/A	-0.221987	0.0507377	1.30984e-05	PC_395
AX-76612787	14815557	C/A	-0.218981	0.0507118	1.69228e-05	PC_395
AX-76612795	14822176	A/G	-0.218981	0.0507118	1.69228e-05	PC_395
AX-80840357	14839825	T/A	-0.205018	0.0481138	2.1801e-05	PC_395
AX-80818821	14895341	G/C	-0.351683	0.081297	1.63461e-05	PC_395
AX-76736713	78400422	C/T	-0.170129	0.0405163	2.86201e-05	PC_395
AX-76883653	563818	G/A	-0.157812	0.04041	9.89262e-05	PC_395
AX-76775725	11978204	A/C	-0.518137	0.129586	6.73414e-05	PC_395
AX-76775779	12005138	G/A	-0.583498	0.134871	1.63155e-05	PC_395
AX-76775798	12014296	C/T	-0.212935	0.0531665	6.54938e-05	PC_395
AX-76776109	12166529	C/T	-0.461981	0.108235	2.11158e-05	PC_395
AX-76776504	12353740	A/G	-0.594737	0.130442	5.61027e-06	PC_395
AX-76849769	45378967	A/C	-0.204112	0.0480009	2.26677e-05	PC_395
AX-76849784	45386453	T/C	-0.195701	0.0483256	5.43132e-05	PC_395
AX-76849788	45388412	C/T	-0.198902	0.0480419	3.69279e-05	PC_395
AX-77021692	28514566	C/A	0.197894	0.0505909	9.63755e-05	PC_395
AX-80868659	25470029	A/T	-0.211265	0.0539996	9.61101e-05	PC_395
AX-80882692	8591522	G/C	-0.442678	0.109257	5.38402e-05	PC_395
AX-81002774	9098837	G/C	-0.391158	0.099213	8.48719e-05	PC_395
AX-77185430	9121666	G/A	-0.437181	0.109291	6.68524e-05	PC_395
AX-77185500	9146434	T/G	-0.436288	0.109283	6.90879e-05	PC_395
AX-75583152	1316520	A/C	-0.204004	0.0504203	5.51375e-05	PC_395
AX-80808379	1543535	C/G	-0.179313	0.0454633	8.43439e-05	PC_395
AX-75604378	2145421	G/T	0.174129	0.0424991	4.43829e-05	PC_395
AX-75668945	6863056	T/C	0.18827	0.0457996	4.18976e-05	PC_395
AX-75720777	6754708	C/T	-0.612278	0.155643	8.79829e-05	PC_395
AX-75745126	15742274	T/C	-0.49859	0.115599	1.73074e-05	PC_395
AX-80851798	4097635	T/A	-0.233345	0.0582406	6.50824e-05	PC_395
AX-75928988	4098385	A/G	-0.235177	0.0582229	5.67424e-05	PC_395
AX-75933088	5311756	A/G	-0.177595	0.0454556	9.82292e-05	PC_395
AX-77233894	52928894	G/A	0.659297	0.167636	8.83304e-05	PC_395
AX-77267579	79300809	G/A	0.21094	0.0528845	7.01197e-05	PC_395
AX-77267668	79351749	G/A	0.221874	0.0543792	4.77376e-05	PC_395
AX-75389388	18733664	C/T	0.30214	0.0764917	8.23068e-05	PC_400
AX-75389464	18736709	A/G	0.273879	0.0658706	3.42082e-05	PC_400
AX-75394579	18915778	G/A	0.235564	0.0603438	9.95382e-05	PC_400
AX-81000609	42508020	A/T	-0.44489	0.113166	8.88807e-05	PC_400
AX-75498278	65637296	G/A	-0.169714	0.0425912	7.12658e-05	PC_400
AX-75372675	184566543	A/G	0.23991	0.054608	1.20609e-05	PC_400
AX-76167462	800650	A/G	-0.172159	0.0429881	6.55415e-05	PC_400
AX-76055296	21359762	A/G	-0.16408	0.0400582	4.45936e-05	PC_400
AX-76055312	21366267	G/A	-0.164894	0.0402938	4.53136e-05	PC_400
AX-76100496	47556728	T/C	-0.191775	0.047858	6.48984e-05	PC_400
AX-76612786	14815339	G/A	-0.216266	0.0507757	2.19712e-05	PC_400
AX-76612787	14815557	C/A	-0.213413	0.0507491	2.78438e-05	PC_400
AX-76612795	14822176	A/G	-0.213413	0.0507491	2.78438e-05	PC_400
AX-80840357	14839825	T/A	-0.191165	0.0481682	7.61722e-05	PC_400
AX-80818821	14895341	G/C	-0.338998	0.0813108	3.25717e-05	PC_400
AX-76733918	77009077	A/G	-0.17273	0.0416953	3.65207e-05	PC_400
AX-76736713	78400422	C/T	-0.166081	0.0404536	4.28346e-05	PC_400
AX-76741394	80533608	C/T	-0.161701	0.0412887	9.45157e-05	PC_400
AX-76883653	563818	G/A	-0.17014	0.0402918	2.58017e-05	PC_400
AX-76775779	12005138	G/A	-0.532589	0.134336	7.74788e-05	PC_400
AX-76775798	12014296	C/T	-0.210085	0.0531732	8.19742e-05	PC_400
AX-76776504	12353740	A/G	-0.547819	0.130019	2.68727e-05	PC_400
AX-76849769	45378967	A/C	-0.188505	0.0479898	9.00937e-05	PC_400
AX-76936166	27336254	G/A	-0.18338	0.0460451	7.18962e-05	PC_400
AX-77179096	6988193	C/A	-0.289793	0.0740772	9.61957e-05	PC_400
AX-80882692	8591522	G/C	-0.445012	0.109385	5.01726e-05	PC_400
AX-81002774	9098837	G/C	-0.398491	0.0993219	6.3568e-05	PC_400
AX-77185430	9121666	G/A	-0.439199	0.109415	6.30476e-05	PC_400
AX-77185500	9146434	T/G	-0.438375	0.109407	6.4995e-05	PC_400
AX-75604378	2145421	G/T	0.170472	0.0424816	6.3372e-05	PC_400
AX-75668945	6863056	T/C	0.182085	0.0457895	7.3724e-05	PC_400
AX-75745126	15742274	T/C	-0.471185	0.115395	4.70932e-05	PC_400
AX-76218251	5248340	A/G	-0.284154	0.0700403	5.26305e-05	PC_400
AX-75933891	0	A/G	-0.300266	0.0752356	6.94214e-05	PC_405
AX-75388732	18705873	G/A	0.298358	0.0712928	3.04122e-05	PC_405
AX-75388858	18712327	A/G	0.316392	0.075205	2.76222e-05	PC_405
AX-75388993	18719308	C/A	0.297898	0.0701299	2.31048e-05	PC_405
AX-75389388	18733664	C/T	0.332067	0.076313	1.45736e-05	PC_405
AX-75389464	18736709	A/G	0.293443	0.0657433	8.7532e-06	PC_405
AX-80943661	18761226	A/T	0.246491	0.0628788	9.30674e-05	PC_405
AX-75390159	18762442	T/C	0.275393	0.0673925	4.64588e-05	PC_405
AX-75390470	18774859	A/G	0.251613	0.0629356	6.74392e-05	PC_405
AX-75392487	18845668	G/A	0.255854	0.060614	2.59864e-05	PC_405
AX-75394427	18911041	T/G	0.263957	0.0634712	3.40783e-05	PC_405
AX-75394579	18915778	G/A	0.258838	0.0602019	1.83795e-05	PC_405
AX-75403329	19776811	A/G	-0.155167	0.0395135	9.04948e-05	PC_405
AX-75403335	19778717	T/G	-0.155654	0.039448	8.37291e-05	PC_405
AX-81000609	42508020	A/T	-0.450682	0.113514	7.56644e-05	PC_405
AX-80806953	118193208	T/A	-0.16889	0.0430126	9.06448e-05	PC_405
AX-75372675	184566543	A/G	0.236886	0.0545992	1.54313e-05	PC_405
AX-75373372	184831417	T/C	-0.177294	0.0438719	5.62609e-05	PC_405
AX-76167462	800650	A/G	-0.174982	0.0431068	5.21255e-05	PC_405
AX-76055296	21359762	A/G	-0.177804	0.0399755	9.40521e-06	PC_405
AX-76055312	21366267	G/A	-0.178351	0.0402167	9.98525e-06	PC_405
AX-76100496	47556728	T/C	-0.202145	0.0478665	2.57508e-05	PC_405
AX-80910183	146946816	C/G	0.20933	0.0533372	9.13391e-05	PC_405
AX-76612786	14815339	G/A	-0.22153	0.0508774	1.43898e-05	PC_405
AX-76612787	14815557	C/A	-0.218716	0.0508505	1.82454e-05	PC_405
AX-76612795	14822176	A/G	-0.218716	0.0508505	1.82454e-05	PC_405
AX-80840357	14839825	T/A	-0.196141	0.048242	5.07084e-05	PC_405
AX-80818821	14895341	G/C	-0.349091	0.0815396	1.99321e-05	PC_405
AX-76733918	77009077	A/G	-0.175346	0.0416413	2.71667e-05	PC_405
AX-76741394	80533608	C/T	-0.166146	0.0413423	6.18134e-05	PC_405
AX-76741395	80533642	C/T	-0.164023	0.0413987	7.82971e-05	PC_405
AX-76749024	84054993	T/C	-0.168292	0.0430866	9.86403e-05	PC_405
AX-76883653	563818	G/A	-0.162544	0.0403233	5.87204e-05	PC_405
AX-76775779	12005138	G/A	-0.530305	0.134569	8.5482e-05	PC_405
AX-76775798	12014296	C/T	-0.219906	0.0532759	3.89457e-05	PC_405
AX-76776504	12353740	A/G	-0.546931	0.130227	2.85059e-05	PC_405
AX-76849769	45378967	A/C	-0.189274	0.0479986	8.45903e-05	PC_405
AX-76936166	27336254	G/A	-0.189648	0.0459653	3.92461e-05	PC_405
AX-80882692	8591522	G/C	-0.458258	0.109403	2.99208e-05	PC_405
AX-81002774	9098837	G/C	-0.411445	0.0993461	3.66951e-05	PC_405
AX-77185430	9121666	G/A	-0.452197	0.109422	3.81325e-05	PC_405
AX-77185500	9146434	T/G	-0.451425	0.109415	3.92599e-05	PC_405
AX-75583152	1316520	A/C	-0.202193	0.0505594	6.71122e-05	PC_405
AX-75604378	2145421	G/T	0.166218	0.0424935	9.63551e-05	PC_405
AX-75623732	8337407	A/G	-0.226174	0.0566641	6.92815e-05	PC_405
AX-75668945	6863056	T/C	0.186158	0.0459383	5.36727e-05	PC_405
AX-75745126	15742274	T/C	-0.454661	0.115173	8.30979e-05	PC_405
AX-77267668	79351749	G/A	0.216103	0.0545844	7.92644e-05	PC_405
AX-75933891	0	A/G	-0.310354	0.0751967	3.90299e-05	PC_410
AX-75388732	18705873	G/A	0.300862	0.0716236	2.84171e-05	PC_410
AX-75388858	18712327	A/G	0.32029	0.0754289	2.32677e-05	PC_410
AX-75388993	18719308	C/A	0.305563	0.0703036	1.49113e-05	PC_410
AX-75389388	18733664	C/T	0.336219	0.0765397	1.20938e-05	PC_410
AX-75389464	18736709	A/G	0.288388	0.0659814	1.33589e-05	PC_410
AX-75392487	18845668	G/A	0.253869	0.0607821	3.15271e-05	PC_410
AX-75393138	18868704	G/T	0.176045	0.0450636	9.83728e-05	PC_410
AX-75393402	18877837	T/C	0.176045	0.0450636	9.83728e-05	PC_410
AX-75393772	18890474	T/C	0.176806	0.0451461	9.45362e-05	PC_410
AX-80926416	18891725	C/G	0.176045	0.0450636	9.83728e-05	PC_410
AX-75393880	18894023	C/T	0.177707	0.0450645	8.45821e-05	PC_410
AX-75394427	18911041	T/G	0.274404	0.063571	1.70429e-05	PC_410
AX-75394579	18915778	G/A	0.256933	0.0603642	2.22532e-05	PC_410
AX-80781089	37566006	T/A	0.218228	0.0549044	7.43082e-05	PC_410
AX-75449679	42442381	G/A	-0.43749	0.110898	8.40249e-05	PC_410
AX-80764848	42450500	A/T	-0.437537	0.110892	8.38077e-05	PC_410
AX-75449707	42462334	C/T	-0.437846	0.111534	9.09742e-05	PC_410
AX-75449725	42473584	C/T	-0.438665	0.110893	8.03693e-05	PC_410
AX-75449738	42484700	A/C	-0.437537	0.110892	8.38077e-05	PC_410
AX-75449745	42489469	A/G	-0.436468	0.110896	8.72572e-05	PC_410
AX-75449764	42500297	A/G	-0.437537	0.110892	8.38077e-05	PC_410
AX-81000609	42508020	A/T	-0.467203	0.113987	4.40868e-05	PC_410
AX-75449786	42511386	T/C	-0.437537	0.110892	8.38077e-05	PC_410
AX-75449800	42521176	A/G	-0.438981	0.110894	7.94462e-05	PC_410
AX-75449803	42524961	A/G	-0.438982	0.110889	7.93812e-05	PC_410
AX-75449814	42530350	C/T	-0.437537	0.110892	8.38077e-05	PC_410
AX-75449817	42531703	A/G	-0.437537	0.110892	8.38077e-05	PC_410
AX-75449834	42539827	G/T	-0.437537	0.110892	8.38077e-05	PC_410
AX-75498233	65616962	C/A	-0.171904	0.0440019	9.83101e-05	PC_410
AX-75372675	184566543	A/G	0.239315	0.0546166	1.27125e-05	PC_410
AX-75373372	184831417	T/C	-0.183318	0.0439476	3.22762e-05	PC_410
AX-76167462	800650	A/G	-0.168947	0.0431969	9.65807e-05	PC_410
AX-76055296	21359762	A/G	-0.171035	0.0400433	2.08384e-05	PC_410
AX-76055312	21366267	G/A	-0.170977	0.0402868	2.35003e-05	PC_410
AX-76100496	47556728	T/C	-0.192897	0.047941	6.0577e-05	PC_410
AX-76612786	14815339	G/A	-0.219538	0.050935	1.75312e-05	PC_410
AX-76612787	14815557	C/A	-0.216901	0.050907	2.18302e-05	PC_410
AX-76612795	14822176	A/G	-0.216901	0.050907	2.18302e-05	PC_410
AX-80840357	14839825	T/A	-0.193878	0.0483014	6.30943e-05	PC_410
AX-80818821	14895341	G/C	-0.364816	0.0816434	8.55857e-06	PC_410
AX-76612937	14896614	A/G	-0.271299	0.0690503	8.97378e-05	PC_410
AX-76668764	44434484	T/C	0.215413	0.0546295	8.46556e-05	PC_410
AX-76733918	77009077	A/G	-0.168852	0.0417682	5.59366e-05	PC_410
AX-76741394	80533608	C/T	-0.174307	0.041452	2.78738e-05	PC_410
AX-76741395	80533642	C/T	-0.172062	0.0415106	3.61552e-05	PC_410
AX-76749024	84054993	T/C	-0.182592	0.0430952	2.42402e-05	PC_410
AX-76883653	563818	G/A	-0.157911	0.0403729	9.64979e-05	PC_410
AX-76775798	12014296	C/T	-0.214096	0.0533479	6.32835e-05	PC_410
AX-76776504	12353740	A/G	-0.523853	0.130403	6.22385e-05	PC_410
AX-76936166	27336254	G/A	-0.199151	0.0459844	1.5985e-05	PC_410
AX-80868659	25470029	A/T	-0.211314	0.0539762	9.50614e-05	PC_410
AX-77179096	6988193	C/A	-0.308206	0.0742659	3.53814e-05	PC_410
AX-77179878	7265019	G/A	-0.166102	0.0424594	9.6216e-05	PC_410
AX-80860660	7522282	T/A	-0.16855	0.0411285	4.42003e-05	PC_410
AX-80756044	8512251	G/C	-0.192433	0.0492914	9.94277e-05	PC_410
AX-80882692	8591522	G/C	-0.469293	0.110049	2.14791e-05	PC_410
AX-77184214	8741064	C/T	-0.195242	0.0489441	6.99946e-05	PC_410
AX-77184358	8793863	A/G	-0.195202	0.0489704	7.08554e-05	PC_410
AX-81002774	9098837	G/C	-0.421653	0.0998377	2.57245e-05	PC_410
AX-77185430	9121666	G/A	-0.463276	0.110071	2.74103e-05	PC_410
AX-77185500	9146434	T/G	-0.462612	0.110063	2.81044e-05	PC_410
AX-75583152	1316520	A/C	-0.205992	0.0505597	4.89323e-05	PC_410
AX-75604378	2145421	G/T	0.169482	0.0425596	7.20144e-05	PC_410
AX-75623732	8337407	A/G	-0.238683	0.0566957	2.72879e-05	PC_410
AX-75668945	6863056	T/C	0.187806	0.0460581	4.82406e-05	PC_410
AX-75933088	5311756	A/G	-0.180279	0.0453631	7.44782e-05	PC_410
AX-75933637	5474010	G/A	-0.236627	0.0600637	8.59106e-05	PC_410
AX-80793118	5509179	A/T	-0.388887	0.0960257	5.42577e-05	PC_410
AX-75933781	5516084	T/C	-0.33835	0.083039	4.88574e-05	PC_410
AX-77267668	79351749	G/A	0.220288	0.0548878	6.32248e-05	PC_410
AX-75933891	0	A/G	-0.319872	0.0752785	2.29688e-05	PC_415
AX-75388732	18705873	G/A	0.293616	0.0717993	4.58754e-05	PC_415
AX-75388858	18712327	A/G	0.309898	0.0756162	4.41685e-05	PC_415
AX-75388993	18719308	C/A	0.2982	0.0704761	2.48549e-05	PC_415
AX-75389388	18733664	C/T	0.325832	0.0767297	2.32419e-05	PC_415
AX-75389464	18736709	A/G	0.290393	0.0660115	1.17474e-05	PC_415
AX-75390470	18774859	A/G	0.247156	0.0632271	9.73958e-05	PC_415
AX-75392487	18845668	G/A	0.251384	0.0608512	3.83783e-05	PC_415
AX-75393138	18868704	G/T	0.179957	0.0451324	7.05047e-05	PC_415
AX-75393402	18877837	T/C	0.179957	0.0451324	7.05047e-05	PC_415
AX-75393613	18885123	G/A	0.179205	0.0451504	7.60567e-05	PC_415
AX-75393772	18890474	T/C	0.181159	0.0452135	6.50127e-05	PC_415
AX-80926416	18891725	C/G	0.179957	0.0451324	7.05047e-05	PC_415
AX-75393880	18894023	C/T	0.181502	0.0451326	6.11142e-05	PC_415
AX-75394427	18911041	T/G	0.264287	0.0637364	3.59138e-05	PC_415
AX-75394579	18915778	G/A	0.254715	0.0604349	2.67204e-05	PC_415
AX-75403265	19742525	C/T	0.156051	0.039769	9.16237e-05	PC_415
AX-75403329	19776811	A/G	-0.158352	0.0396847	6.96483e-05	PC_415
AX-75403335	19778717	T/G	-0.158505	0.0396227	6.67706e-05	PC_415
AX-81000609	42508020	A/T	-0.456606	0.114123	6.65991e-05	PC_415
AX-75451397	43243622	A/G	-0.274857	0.0676308	5.10789e-05	PC_415
AX-75372675	184566543	A/G	0.229731	0.0548028	2.95058e-05	PC_415
AX-76167462	800650	A/G	-0.181518	0.0431413	2.75702e-05	PC_415
AX-76052021	19541234	C/T	-0.213757	0.0542093	8.46479e-05	PC_415
AX-76055296	21359762	A/G	-0.167958	0.0401417	3.05268e-05	PC_415
AX-76055312	21366267	G/A	-0.16674	0.0403899	3.88558e-05	PC_415
AX-76100496	47556728	T/C	-0.190459	0.0480725	7.83463e-05	PC_415
AX-75956878	104703214	G/A	-0.187336	0.0475783	8.66775e-05	PC_415
AX-76612786	14815339	G/A	-0.215053	0.0510112	2.65905e-05	PC_415
AX-76612787	14815557	C/A	-0.21265	0.050983	3.23163e-05	PC_415
AX-76612795	14822176	A/G	-0.21265	0.050983	3.23163e-05	PC_415
AX-80840357	14839825	T/A	-0.197132	0.0483509	4.83334e-05	PC_415
AX-80818821	14895341	G/C	-0.370831	0.0817116	6.19008e-06	PC_415
AX-76733918	77009077	A/G	-0.173255	0.0418254	3.65715e-05	PC_415
AX-76741394	80533608	C/T	-0.176634	0.0414157	2.14299e-05	PC_415
AX-76741395	80533642	C/T	-0.174291	0.041475	2.82045e-05	PC_415
AX-76749024	84054993	T/C	-0.175399	0.043072	4.93469e-05	PC_415
AX-76883653	563818	G/A	-0.15913	0.0403647	8.49551e-05	PC_415
AX-76775798	12014296	C/T	-0.213553	0.0534099	6.73278e-05	PC_415
AX-76776504	12353740	A/G	-0.51945	0.13075	7.48727e-05	PC_415
AX-76936166	27336254	G/A	-0.209854	0.0460108	5.56703e-06	PC_415
AX-76937675	27901579	C/T	-0.165559	0.0410662	5.85994e-05	PC_415
AX-77021692	28514566	C/A	0.210245	0.0506538	3.52896e-05	PC_415
AX-80860660	7522282	T/A	-0.162663	0.041344	8.77719e-05	PC_415
AX-80882692	8591522	G/C	-0.433813	0.110035	8.48838e-05	PC_415
AX-80938463	14091349	A/T	0.304082	0.0750374	5.36648e-05	PC_415
AX-75583152	1316520	A/C	-0.212061	0.0507266	3.10149e-05	PC_415
AX-75604378	2145421	G/T	0.167519	0.0426404	8.98663e-05	PC_415
AX-75623732	8337407	A/G	-0.233526	0.0567697	4.13801e-05	PC_415
AX-75668945	6863056	T/C	0.186058	0.0461027	5.75764e-05	PC_415
AX-75745126	15742274	T/C	-0.452348	0.115332	9.22998e-05	PC_415
AX-75933637	5474010	G/A	-0.236822	0.0601561	8.6904e-05	PC_415
AX-80793118	5509179	A/T	-0.405564	0.0961447	2.63059e-05	PC_415
AX-75933781	5516084	T/C	-0.346823	0.0831307	3.2172e-05	PC_415
AX-76250496	5233999	A/G	-0.193233	0.0492959	9.31678e-05	PC_415
AX-76375189	2035495	G/A	-0.320016	0.0786752	5.03339e-05	PC_415
AX-75933891	0	A/G	-0.335635	0.0755669	9.67847e-06	PC_420
AX-75388732	18705873	G/A	0.317686	0.0719057	1.07735e-05	PC_420
AX-75388858	18712327	A/G	0.331916	0.0756888	1.25064e-05	PC_420
AX-75388993	18719308	C/A	0.319601	0.0705937	6.51261e-06	PC_420
AX-75389388	18733664	C/T	0.349035	0.0767883	5.98573e-06	PC_420
AX-75389464	18736709	A/G	0.303878	0.0661727	4.80533e-06	PC_420
AX-80943661	18761226	A/T	0.255258	0.0633828	5.96523e-05	PC_420
AX-75390159	18762442	T/C	0.276535	0.0679076	4.93402e-05	PC_420
AX-75390470	18774859	A/G	0.263301	0.0634417	3.53361e-05	PC_420
AX-75184965	18835637	C/T	0.405495	0.102202	7.65106e-05	PC_420
AX-75392487	18845668	G/A	0.263007	0.0610485	1.76839e-05	PC_420
AX-75392707	18853325	G/A	0.180493	0.0460099	9.19949e-05	PC_420
AX-75393138	18868704	G/T	0.185061	0.0454876	5.01471e-05	PC_420
AX-75393402	18877837	T/C	0.185061	0.0454876	5.01471e-05	PC_420
AX-75393613	18885123	G/A	0.184342	0.0455054	5.39758e-05	PC_420
AX-75393772	18890474	T/C	0.186741	0.0455696	4.42317e-05	PC_420
AX-80926416	18891725	C/G	0.185061	0.0454876	5.01471e-05	PC_420
AX-75393880	18894023	C/T	0.186505	0.045487	4.38076e-05	PC_420
AX-75394427	18911041	T/G	0.28188	0.0638998	1.11132e-05	PC_420
AX-75394497	18912986	G/A	0.177472	0.0453624	9.60773e-05	PC_420
AX-75394579	18915778	G/A	0.266169	0.0606321	1.2246e-05	PC_420
AX-75394781	18922605	G/T	0.1802	0.0453593	7.4901e-05	PC_420
AX-80744221	18924619	G/C	0.180639	0.0453614	7.20026e-05	PC_420
AX-75403329	19776811	A/G	-0.161235	0.0399212	5.68146e-05	PC_420
AX-75403335	19778717	T/G	-0.161442	0.0398572	5.40859e-05	PC_420
AX-75404018	20117576	C/T	0.170087	0.0406407	3.03874e-05	PC_420
AX-75498233	65616962	C/A	-0.173344	0.0442807	9.51554e-05	PC_420
AX-75372675	184566543	A/G	0.237039	0.0550821	1.80645e-05	PC_420
AX-75373372	184831417	T/C	-0.178775	0.0441264	5.38801e-05	PC_420
AX-76167462	800650	A/G	-0.17597	0.043301	5.11169e-05	PC_420
AX-76055296	21359762	A/G	-0.173292	0.0403434	1.87142e-05	PC_420
AX-76055312	21366267	G/A	-0.171309	0.0405892	2.60388e-05	PC_420
AX-76100496	47556728	T/C	-0.200773	0.0482305	3.34792e-05	PC_420
AX-75956878	104703214	G/A	-0.19223	0.0477695	6.04426e-05	PC_420
AX-80753112	67605067	C/G	0.250533	0.0605723	3.75612e-05	PC_420
AX-80984401	100492398	A/T	-0.199157	0.050461	8.33987e-05	PC_420
AX-76612786	14815339	G/A	-0.220048	0.0511951	1.84842e-05	PC_420
AX-76612787	14815557	C/A	-0.21766	0.0511665	2.24865e-05	PC_420
AX-76612795	14822176	A/G	-0.21766	0.0511665	2.24865e-05	PC_420
AX-80840357	14839825	T/A	-0.204752	0.0485519	2.64251e-05	PC_420
AX-80818821	14895341	G/C	-0.372246	0.0818715	5.94949e-06	PC_420
AX-76612982	14916789	T/C	-0.66728	0.167841	7.39907e-05	PC_420
AX-76668764	44434484	T/C	0.218471	0.0548917	7.26569e-05	PC_420
AX-76733918	77009077	A/G	-0.170114	0.0421611	5.77772e-05	PC_420
AX-76741394	80533608	C/T	-0.176713	0.0415997	2.30904e-05	PC_420
AX-76741395	80533642	C/T	-0.174297	0.0416592	3.05546e-05	PC_420
AX-76749024	84054993	T/C	-0.194168	0.043199	7.57701e-06	PC_420
AX-76883408	5981787	G/A	0.587205	0.14525	5.58928e-05	PC_420
AX-76775798	12014296	C/T	-0.219939	0.0536515	4.39542e-05	PC_420
AX-76936166	27336254	G/A	-0.20517	0.046485	1.09922e-05	PC_420
AX-77179878	7265019	G/A	-0.170887	0.0426847	6.58973e-05	PC_420
AX-80860660	7522282	T/A	-0.167827	0.0414704	5.49142e-05	PC_420
AX-77183781	8583871	T/C	-0.193018	0.0484904	7.25085e-05	PC_420
AX-80882692	8591522	G/C	-0.433736	0.110824	9.55185e-05	PC_420
AX-77184165	8724626	T/C	-0.184921	0.0464397	7.20805e-05	PC_420
AX-77184214	8741064	C/T	-0.202348	0.0493488	4.37745e-05	PC_420
AX-77184358	8793863	A/G	-0.202995	0.0493762	4.17941e-05	PC_420
AX-81002774	9098837	G/C	-0.394152	0.100553	9.31588e-05	PC_420
AX-80938463	14091349	A/T	0.300202	0.0754138	7.24494e-05	PC_420
AX-75583152	1316520	A/C	-0.203332	0.050795	6.60331e-05	PC_420
AX-75604378	2145421	G/T	0.182548	0.0426016	1.96022e-05	PC_420
AX-75623732	8337407	A/G	-0.227628	0.0570081	6.88696e-05	PC_420
AX-75933088	5311756	A/G	-0.187407	0.0455365	4.10251e-05	PC_420
AX-75933637	5474010	G/A	-0.260941	0.0604835	1.721e-05	PC_420
AX-80793118	5509179	A/T	-0.41459	0.0967666	1.96514e-05	PC_420
AX-75933781	5516084	T/C	-0.355133	0.083554	2.28464e-05	PC_420
AX-75934323	5676921	C/T	-0.36308	0.0888687	4.66193e-05	PC_420
AX-77267579	79300809	G/A	0.217988	0.0533667	4.67913e-05	PC_420
AX-77267668	79351749	G/A	0.234565	0.0548632	2.04495e-05	PC_420
AX-75933891	0	A/G	-0.33379	0.0758111	1.15478e-05	PC_425
AX-75388732	18705873	G/A	0.294712	0.072432	5.00719e-05	PC_425
AX-75388858	18712327	A/G	0.303129	0.0762909	7.47252e-05	PC_425
AX-75388993	18719308	C/A	0.299133	0.0710811	2.74753e-05	PC_425
AX-75389388	18733664	C/T	0.319746	0.0774146	3.85164e-05	PC_425
AX-75389464	18736709	A/G	0.287213	0.0665581	1.71403e-05	PC_425
AX-75392487	18845668	G/A	0.25682	0.0613506	3.02668e-05	PC_425
AX-75394427	18911041	T/G	0.273935	0.0642593	2.16161e-05	PC_425
AX-75394579	18915778	G/A	0.260185	0.0609318	2.09441e-05	PC_425
AX-75449574	42386112	G/A	-0.504931	0.128953	9.4802e-05	PC_425
AX-75449679	42442381	G/A	-0.439184	0.111553	8.68337e-05	PC_425
AX-80764848	42450500	A/T	-0.439037	0.111547	8.72317e-05	PC_425
AX-75449707	42462334	C/T	-0.438888	0.112199	9.63466e-05	PC_425
AX-75449725	42473584	C/T	-0.440225	0.111548	8.34942e-05	PC_425
AX-75449738	42484700	A/C	-0.439037	0.111547	8.72317e-05	PC_425
AX-75449745	42489469	A/G	-0.437924	0.111549	9.09065e-05	PC_425
AX-75449764	42500297	A/G	-0.439037	0.111547	8.72317e-05	PC_425
AX-81000609	42508020	A/T	-0.470195	0.114591	4.32502e-05	PC_425
AX-75449786	42511386	T/C	-0.439037	0.111547	8.72317e-05	PC_425
AX-75449800	42521176	A/G	-0.440422	0.11155	8.29138e-05	PC_425
AX-75449803	42524961	A/G	-0.440441	0.111544	8.27826e-05	PC_425
AX-75449814	42530350	C/T	-0.439037	0.111547	8.72317e-05	PC_425
AX-75449817	42531703	A/G	-0.439037	0.111547	8.72317e-05	PC_425
AX-75449834	42539827	G/T	-0.439037	0.111547	8.72317e-05	PC_425
AX-75450159	42685031	G/T	-0.477124	0.121934	9.58449e-05	PC_425
AX-75450318	42754971	A/G	-0.477946	0.121927	9.31382e-05	PC_425
AX-75450356	42774478	A/G	-0.477808	0.121931	9.36211e-05	PC_425
AX-75450361	42775796	C/A	-0.502619	0.125261	6.34499e-05	PC_425
AX-75451397	43243622	A/G	-0.272587	0.0680555	6.53965e-05	PC_425
AX-75471070	52624460	A/G	0.270761	0.0672047	5.92509e-05	PC_425
AX-75498233	65616962	C/A	-0.177932	0.0443898	6.45708e-05	PC_425
AX-75498278	65637296	G/A	-0.168389	0.0431363	9.95637e-05	PC_425
AX-75372675	184566543	A/G	0.233717	0.0554033	2.62853e-05	PC_425
AX-76055176	21300907	C/T	0.16471	0.0405456	5.1462e-05	PC_425
AX-76055182	21302900	C/A	-0.175291	0.0427575	4.39154e-05	PC_425
AX-76055296	21359762	A/G	-0.182541	0.0405046	7.17168e-06	PC_425
AX-76055312	21366267	G/A	-0.1804	0.0407333	1.02632e-05	PC_425
AX-76055326	21374204	A/G	0.168927	0.0402086	2.83351e-05	PC_425
AX-76100496	47556728	T/C	-0.194327	0.0484299	6.34632e-05	PC_425
AX-80834466	100252526	T/A	0.286031	0.0722612	7.95289e-05	PC_425
AX-76612786	14815339	G/A	-0.221385	0.0512807	1.69952e-05	PC_425
AX-76612787	14815557	C/A	-0.219124	0.0512525	2.04604e-05	PC_425
AX-76612795	14822176	A/G	-0.219124	0.0512525	2.04604e-05	PC_425
AX-80840357	14839825	T/A	-0.192434	0.0486999	8.18198e-05	PC_425
AX-80818821	14895341	G/C	-0.3866	0.0819948	2.67561e-06	PC_425
AX-76612982	14916789	T/C	-0.684507	0.168242	5.01196e-05	PC_425
AX-76668764	44434484	T/C	0.223236	0.0550419	5.29176e-05	PC_425
AX-76741394	80533608	C/T	-0.183356	0.041601	1.131e-05	PC_425
AX-76741395	80533642	C/T	-0.181058	0.0416611	1.4936e-05	PC_425
AX-76749024	84054993	T/C	-0.185889	0.0433085	1.89903e-05	PC_425
AX-76883653	563818	G/A	-0.168733	0.0406788	3.57027e-05	PC_425
AX-76936166	27336254	G/A	-0.201017	0.046824	1.89198e-05	PC_425
AX-77021692	28514566	C/A	0.212987	0.051183	3.37045e-05	PC_425
AX-77109679	4126019	C/T	0.282436	0.0693368	4.91065e-05	PC_425
AX-77184165	8724626	T/C	-0.183701	0.0468331	9.21829e-05	PC_425
AX-80938463	14091349	A/T	0.309278	0.0754107	4.36174e-05	PC_425
AX-77136457	14106401	C/T	0.263787	0.0675283	9.84813e-05	PC_425
AX-75583152	1316520	A/C	-0.211936	0.0508521	3.27831e-05	PC_425
AX-75604378	2145421	G/T	0.191657	0.0427458	7.97813e-06	PC_425
AX-75613000	4902107	A/G	0.284319	0.0705857	5.94772e-05	PC_425
AX-75623732	8337407	A/G	-0.231986	0.0571924	5.28075e-05	PC_425
AX-75745126	15742274	T/C	-0.474524	0.11676	5.10822e-05	PC_425
AX-75932449	5143140	G/A	-0.220774	0.0556703	7.71131e-05	PC_425
AX-75932659	5202034	T/G	-0.188031	0.0478685	9.00837e-05	PC_425
AX-80830685	5258387	G/C	-0.191559	0.0484706	8.16033e-05	PC_425
AX-75933088	5311756	A/G	-0.208275	0.0457784	5.87103e-06	PC_425
AX-75933216	5349563	T/C	0.173712	0.0423055	4.2718e-05	PC_425
AX-75933222	5351215	C/T	0.172555	0.0432674	7.02776e-05	PC_425
AX-75933637	5474010	G/A	-0.269002	0.0607454	1.02841e-05	PC_425
AX-80793118	5509179	A/T	-0.420565	0.0973622	1.68089e-05	PC_425
AX-75933781	5516084	T/C	-0.352205	0.0839286	2.89314e-05	PC_425
AX-75934066	5606660	C/T	-0.321148	0.079631	5.82514e-05	PC_425
AX-75934323	5676921	C/T	-0.370849	0.0893652	3.54156e-05	PC_425
AX-76218251	5248340	A/G	-0.277867	0.0705814	8.68951e-05	PC_425
AX-76375189	2035495	G/A	-0.322019	0.0793568	5.24435e-05	PC_425
AX-77267579	79300809	G/A	0.218075	0.0534961	4.84705e-05	PC_425
AX-77267668	79351749	G/A	0.232809	0.0550285	2.49122e-05	PC_425
AX-75933891	0	A/G	-0.348154	0.0754451	4.32604e-06	PC_430
AX-75388732	18705873	G/A	0.292602	0.0720312	5.15267e-05	PC_430
AX-75388858	18712327	A/G	0.299055	0.075921	8.61533e-05	PC_430
AX-75388993	18719308	C/A	0.289846	0.070824	4.53046e-05	PC_430
AX-75389388	18733664	C/T	0.316066	0.0770491	4.34777e-05	PC_430
AX-75389464	18736709	A/G	0.28357	0.0662388	1.99682e-05	PC_430
AX-75392487	18845668	G/A	0.243793	0.0611219	7.01559e-05	PC_430
AX-75392707	18853325	G/A	0.179777	0.0459102	9.47668e-05	PC_430
AX-75393138	18868704	G/T	0.181616	0.0453902	6.6569e-05	PC_430
AX-75393402	18877837	T/C	0.181616	0.0453902	6.6569e-05	PC_430
AX-75393613	18885123	G/A	0.180829	0.0454091	7.20505e-05	PC_430
AX-75393772	18890474	T/C	0.18341	0.0454753	5.8227e-05	PC_430
AX-80926416	18891725	C/G	0.181616	0.0453902	6.6569e-05	PC_430
AX-75393880	18894023	C/T	0.183119	0.0453892	5.79236e-05	PC_430
AX-75394427	18911041	T/G	0.255119	0.0641155	7.30056e-05	PC_430
AX-75394579	18915778	G/A	0.247334	0.0607019	4.88899e-05	PC_430
AX-75394781	18922605	G/T	0.176821	0.045256	9.82069e-05	PC_430
AX-80744221	18924619	G/C	0.17722	0.0452588	9.48115e-05	PC_430
AX-75403329	19776811	A/G	-0.167852	0.0400657	2.9851e-05	PC_430
AX-75403335	19778717	T/G	-0.168057	0.0399988	2.83165e-05	PC_430
AX-75403589	19895219	T/C	-0.169312	0.039764	2.21173e-05	PC_430
AX-75403645	19919877	A/G	0.158802	0.0400561	7.75577e-05	PC_430
AX-75403648	19920372	G/A	0.157553	0.0402798	9.64747e-05	PC_430
AX-75403858	20024438	C/T	0.162204	0.0397644	4.79517e-05	PC_430
AX-75404018	20117576	C/T	0.169987	0.0406541	3.09235e-05	PC_430
AX-75404839	20504138	G/A	0.229478	0.0580683	8.17079e-05	PC_430
AX-75450923	43041778	G/A	0.194721	0.048699	6.73407e-05	PC_430
AX-75490191	61815396	C/T	-0.158355	0.0399341	7.7261e-05	PC_430
AX-75498233	65616962	C/A	-0.178037	0.0442306	6.02114e-05	PC_430
AX-75372675	184566543	A/G	0.229463	0.0549699	3.18722e-05	PC_430
AX-76167462	800650	A/G	-0.173478	0.0432469	6.38095e-05	PC_430
AX-76055182	21302900	C/A	-0.17467	0.0425094	4.22247e-05	PC_430
AX-76055296	21359762	A/G	-0.179239	0.0403311	9.57289e-06	PC_430
AX-76055312	21366267	G/A	-0.177558	0.0405788	1.30768e-05	PC_430
AX-76055326	21374204	A/G	0.157248	0.0400019	8.90395e-05	PC_430
AX-80753112	67605067	C/G	0.240263	0.0604898	7.51894e-05	PC_430
AX-76612786	14815339	G/A	-0.211881	0.0509828	3.45142e-05	PC_430
AX-76612787	14815557	C/A	-0.209506	0.0509544	4.17506e-05	PC_430
AX-76612795	14822176	A/G	-0.209506	0.0509544	4.17506e-05	PC_430
AX-80818821	14895341	G/C	-0.36713	0.0814012	7.06268e-06	PC_430
AX-76612982	14916789	T/C	-0.678059	0.166612	4.99108e-05	PC_430
AX-76733918	77009077	A/G	-0.165941	0.0421655	8.74287e-05	PC_430
AX-76737947	78962129	A/G	0.200269	0.0490215	4.67012e-05	PC_430
AX-76741394	80533608	C/T	-0.178296	0.0413471	1.73848e-05	PC_430
AX-76741395	80533642	C/T	-0.176104	0.0414064	2.25945e-05	PC_430
AX-76749024	84054993	T/C	-0.174278	0.0430834	5.53684e-05	PC_430
AX-76883653	563818	G/A	-0.161574	0.0406428	7.41033e-05	PC_430
AX-76883408	5981787	G/A	0.589352	0.145279	5.27345e-05	PC_430
AX-76776504	12353740	A/G	-0.535092	0.131499	5.00176e-05	PC_430
AX-76936166	27336254	G/A	-0.19641	0.0464834	2.5515e-05	PC_430
AX-77021692	28514566	C/A	0.225993	0.0509751	1.00568e-05	PC_430
AX-77109679	4126019	C/T	0.290552	0.0691337	2.81687e-05	PC_430
AX-80868659	25470029	A/T	-0.245817	0.0545998	7.3289e-06	PC_430
AX-80938463	14091349	A/T	0.350244	0.0746469	2.99097e-06	PC_430
AX-77136457	14106401	C/T	0.302576	0.0668273	6.50781e-06	PC_430
AX-80917379	14270854	G/C	0.283407	0.0724199	9.57236e-05	PC_430
AX-75583152	1316520	A/C	-0.202602	0.0506866	6.77068e-05	PC_430
AX-80931678	1403576	A/T	-0.161225	0.0400201	5.93546e-05	PC_430
AX-75590245	1523891	G/T	-0.160414	0.0400392	6.5139e-05	PC_430
AX-75604378	2145421	G/T	0.191001	0.0426405	8.14457e-06	PC_430
AX-75745009	15697997	T/C	-0.168859	0.0425292	7.56659e-05	PC_430
AX-75745126	15742274	T/C	-0.499175	0.115967	1.79942e-05	PC_430
AX-75932659	5202034	T/G	-0.188052	0.0476688	8.40699e-05	PC_430
AX-75933088	5311756	A/G	-0.202391	0.0456143	9.89289e-06	PC_430
AX-75933216	5349563	T/C	0.165506	0.0420758	8.8125e-05	PC_430
AX-75933637	5474010	G/A	-0.258299	0.0603796	2.02448e-05	PC_430
AX-80793118	5509179	A/T	-0.424543	0.0967902	1.2465e-05	PC_430
AX-75933781	5516084	T/C	-0.372097	0.0835669	9.20692e-06	PC_430
AX-80759973	5557779	G/C	-0.365253	0.0925356	8.3311e-05	PC_430
AX-75934066	5606660	C/T	-0.33008	0.0792114	3.28892e-05	PC_430
AX-75934323	5676921	C/T	-0.366859	0.0888559	3.88056e-05	PC_430
AX-76334297	1912053	T/C	-0.159875	0.0404976	8.31086e-05	PC_430
AX-80971327	4276720	T/A	0.172853	0.0442685	9.92003e-05	PC_430
AX-77266991	79084987	T/C	0.181188	0.0457653	7.93138e-05	PC_430
AX-77267579	79300809	G/A	0.217096	0.0535339	5.30422e-05	PC_430
AX-77267668	79351749	G/A	0.235679	0.0550514	1.99649e-05	PC_430
AX-75933891	0	A/G	-0.317385	0.0737833	1.82239e-05	PC_435
AX-75388732	18705873	G/A	0.281087	0.0703874	6.87609e-05	PC_435
AX-75388858	18712327	A/G	0.305532	0.0739464	3.8287e-05	PC_435
AX-75388993	18719308	C/A	0.293518	0.0690519	2.28284e-05	PC_435
AX-75389388	18733664	C/T	0.323196	0.0750319	1.77532e-05	PC_435
AX-75389464	18736709	A/G	0.287588	0.0646285	9.32499e-06	PC_435
AX-75390470	18774859	A/G	0.24257	0.0620102	9.63392e-05	PC_435
AX-75392487	18845668	G/A	0.244186	0.0596797	4.54658e-05	PC_435
AX-75392707	18853325	G/A	0.181945	0.0448311	5.23345e-05	PC_435
AX-75393138	18868704	G/T	0.183732	0.044319	3.60706e-05	PC_435
AX-75393402	18877837	T/C	0.183732	0.044319	3.60706e-05	PC_435
AX-75393613	18885123	G/A	0.182955	0.0443366	3.91677e-05	PC_435
AX-75393772	18890474	T/C	0.185409	0.044403	3.16947e-05	PC_435
AX-80926416	18891725	C/G	0.183732	0.044319	3.60706e-05	PC_435
AX-75393880	18894023	C/T	0.185236	0.0443187	3.11414e-05	PC_435
AX-75394427	18911041	T/G	0.255091	0.062573	4.84424e-05	PC_435
AX-75394497	18912986	G/A	0.176179	0.0441967	7.08472e-05	PC_435
AX-75394579	18915778	G/A	0.247513	0.0592726	3.16611e-05	PC_435
AX-75394781	18922605	G/T	0.178771	0.0441918	5.53123e-05	PC_435
AX-80744221	18924619	G/C	0.178973	0.0441954	5.43315e-05	PC_435
AX-75403329	19776811	A/G	-0.156786	0.0391892	6.66939e-05	PC_435
AX-75403335	19778717	T/G	-0.156954	0.039123	6.36805e-05	PC_435
AX-75403589	19895219	T/C	-0.161302	0.0389038	3.59893e-05	PC_435
AX-75403858	20024438	C/T	0.163391	0.0388608	2.79483e-05	PC_435
AX-77277548	20066968	G/A	0.182312	0.044768	4.93368e-05	PC_435
AX-75404018	20117576	C/T	0.177001	0.0396615	8.7873e-06	PC_435
AX-75450923	43041778	G/A	0.18751	0.0474308	8.1202e-05	PC_435
AX-75498233	65616962	C/A	-0.180538	0.0432078	3.13136e-05	PC_435
AX-75498278	65637296	G/A	-0.170328	0.0419632	5.2219e-05	PC_435
AX-75372675	184566543	A/G	0.233646	0.0536676	1.44414e-05	PC_435
AX-76167462	800650	A/G	-0.1679	0.0422715	7.51835e-05	PC_435
AX-76052021	19541234	C/T	-0.210425	0.0531465	7.92152e-05	PC_435
AX-76055296	21359762	A/G	-0.165788	0.0393843	2.73472e-05	PC_435
AX-76055312	21366267	G/A	-0.164664	0.039631	3.46586e-05	PC_435
AX-80773940	132513670	A/T	-0.409636	0.100458	4.82425e-05	PC_435
AX-76393145	101593217	C/A	0.194683	0.049325	8.33748e-05	PC_435
AX-76612786	14815339	G/A	-0.217702	0.0498576	1.36261e-05	PC_435
AX-76612787	14815557	C/A	-0.2154	0.04983	1.65852e-05	PC_435
AX-76612795	14822176	A/G	-0.2154	0.04983	1.65852e-05	PC_435
AX-80840357	14839825	T/A	-0.192387	0.0473356	5.10514e-05	PC_435
AX-80818821	14895341	G/C	-0.358794	0.079748	7.43186e-06	PC_435
AX-76612982	14916789	T/C	-0.690931	0.162962	2.39441e-05	PC_435
AX-76733918	77009077	A/G	-0.161418	0.041162	9.25675e-05	PC_435
AX-76736713	78400422	C/T	-0.158892	0.0399469	7.34452e-05	PC_435
AX-76737947	78962129	A/G	0.190913	0.0479057	7.11632e-05	PC_435
AX-76741394	80533608	C/T	-0.171145	0.0404761	2.51894e-05	PC_435
AX-76741395	80533642	C/T	-0.16925	0.0405328	3.16894e-05	PC_435
AX-76749024	84054993	T/C	-0.167972	0.0421708	7.17719e-05	PC_435
AX-76883653	563818	G/A	-0.162605	0.0397634	4.59137e-05	PC_435
AX-76883408	5981787	G/A	0.600598	0.140919	2.17163e-05	PC_435
AX-76775779	12005138	G/A	-0.523348	0.132859	8.61055e-05	PC_435
AX-76775798	12014296	C/T	-0.210102	0.0522764	6.17706e-05	PC_435
AX-76776504	12353740	A/G	-0.528806	0.128591	4.16209e-05	PC_435
AX-76936166	27336254	G/A	-0.190499	0.0453942	2.89355e-05	PC_435
AX-77021692	28514566	C/A	0.226725	0.0496898	5.523e-06	PC_435
AX-77109679	4126019	C/T	0.294787	0.0674445	1.33623e-05	PC_435
AX-80868659	25470029	A/T	-0.229052	0.0534175	1.93612e-05	PC_435
AX-80938463	14091349	A/T	0.319125	0.0731521	1.38731e-05	PC_435
AX-77136457	14106401	C/T	0.27813	0.0654572	2.29961e-05	PC_435
AX-75590245	1523891	G/T	-0.157331	0.0392075	6.34246e-05	PC_435
AX-75604378	2145421	G/T	0.196817	0.0416334	2.52117e-06	PC_435
AX-75623732	8337407	A/G	-0.219345	0.0557021	8.65737e-05	PC_435
AX-75668945	6863056	T/C	0.177731	0.0451874	8.82375e-05	PC_435
AX-75745009	15697997	T/C	-0.167572	0.0415909	5.92346e-05	PC_435
AX-75745126	15742274	T/C	-0.486829	0.113466	1.91418e-05	PC_435
AX-75788878	1900167	G/A	-0.185088	0.0468424	8.18951e-05	PC_435
AX-75933088	5311756	A/G	-0.197012	0.0446032	1.08369e-05	PC_435
AX-75933637	5474010	G/A	-0.243235	0.0590412	4.03172e-05	PC_435
AX-80793118	5509179	A/T	-0.379013	0.0944269	6.31434e-05	PC_435
AX-75933781	5516084	T/C	-0.339531	0.0816339	3.40244e-05	PC_435
AX-76218251	5248340	A/G	-0.270828	0.0687119	8.52708e-05	PC_435
AX-77239373	56765290	G/A	0.334775	0.0850861	8.775e-05	PC_435
AX-77267579	79300809	G/A	0.205601	0.0523903	9.14761e-05	PC_435
AX-77267668	79351749	G/A	0.213657	0.053936	7.85723e-05	PC_435
AX-75933891	0	A/G	-0.307715	0.072491	2.34194e-05	PC_440
AX-75388858	18712327	A/G	0.284578	0.0725928	9.30694e-05	PC_440
AX-75388993	18719308	C/A	0.273666	0.067794	5.73526e-05	PC_440
AX-75389388	18733664	C/T	0.30281	0.0736606	4.18753e-05	PC_440
AX-75389464	18736709	A/G	0.271303	0.0634744	2.05752e-05	PC_440
AX-75392487	18845668	G/A	0.230977	0.0585868	8.49267e-05	PC_440
AX-75392707	18853325	G/A	0.172015	0.0438772	9.3005e-05	PC_440
AX-75393138	18868704	G/T	0.174441	0.0433735	6.10598e-05	PC_440
AX-75393402	18877837	T/C	0.174441	0.0433735	6.10598e-05	PC_440
AX-75393613	18885123	G/A	0.173762	0.0433907	6.56312e-05	PC_440
AX-75393772	18890474	T/C	0.176152	0.0434562	5.34294e-05	PC_440
AX-80926416	18891725	C/G	0.174441	0.0433735	6.10598e-05	PC_440
AX-75393880	18894023	C/T	0.175902	0.0433748	5.30123e-05	PC_440
AX-75394427	18911041	T/G	0.239971	0.0614215	9.82589e-05	PC_440
AX-75394579	18915778	G/A	0.234639	0.0581885	5.8408e-05	PC_440
AX-75394781	18922605	G/T	0.169443	0.043249	9.397e-05	PC_440
AX-80744221	18924619	G/C	0.169592	0.0432543	9.28352e-05	PC_440
AX-75403589	19895219	T/C	-0.150526	0.0381073	8.23114e-05	PC_440
AX-75403858	20024438	C/T	0.154255	0.03808	5.40458e-05	PC_440
AX-77277548	20066968	G/A	0.171959	0.0439493	9.59842e-05	PC_440
AX-75404018	20117576	C/T	0.175093	0.0389077	7.39306e-06	PC_440
AX-75450923	43041778	G/A	0.183446	0.0462644	7.73235e-05	PC_440
AX-75498087	65549324	G/A	0.158117	0.0404484	9.73993e-05	PC_440
AX-75498184	65595890	G/A	0.153481	0.0390819	9.04473e-05	PC_440
AX-75498233	65616962	C/A	-0.179743	0.0423758	2.37554e-05	PC_440
AX-80936912	65633983	A/T	-0.17615	0.044514	7.99194e-05	PC_440
AX-75498278	65637296	G/A	-0.17021	0.0411309	3.72365e-05	PC_440
AX-75510258	71158775	T/C	-0.202111	0.0497966	5.22701e-05	PC_440
AX-75372675	184566543	A/G	0.232921	0.052538	1.00557e-05	PC_440
AX-75374683	185307808	A/G	0.169814	0.0412818	4.14028e-05	PC_440
AX-76167462	800650	A/G	-0.164066	0.0415466	8.26798e-05	PC_440
AX-76052021	19541234	C/T	-0.210281	0.0520729	5.70005e-05	PC_440
AX-76055296	21359762	A/G	-0.163529	0.0385555	2.37796e-05	PC_440
AX-76055312	21366267	G/A	-0.162862	0.0388096	2.89477e-05	PC_440
[truncated: 2,268 more rows]
