# Supplementary material for: Genome-wide association study and biological pathway analysis of the Eimeria maxima response in broilers
Source: Genet Sel Evol. 2015 Nov 25;47:91. doi: 10.1186/s12711-015-0170-0 (PMC4659166; doi:10.1186/s12711-015-0170-0)
Supplement: Supplementary file 6 — 10.1186/s12711-015-0170-0 Title: Significant SNPs associated with traits measured on all challenged animals. Description: Significant SNPs associated with traits measured on all challenged animals. A genome-wide association analysis was performed using Cobb500 broilers for all the measured traits during the large-scale study. SNPs were considered significant at q-value < 0.10 using False Discovery Rate adjustment. [file 12711_2015_170_MOESM6_ESM.xlsx]

## Sheet: Additional file 6 Table S6
Body weight gain (BWG)
SNP ID	Chromosome	Base pair position	MAF	Estimated effect	P-value	Q-value	Proportion of variance	Corresponding gene	Parameter	SD	Homozygote 1	Heterozygote	Homozygote 2
AX-75449633	1	42418054	0.148	-0.333714	3.54981e-07	0.0342383	0.0281416	MGAT4C	BWG	0.99	0.047 (AA)	-0.116 (CA)	-
AX-76400656	3	104866866	0.156	-0.312289	3.86157e-07	0.0342383	0.0257323	KCNK3	BWG	0.99	0.046 (CC)	-0.093 (TC)	-0.763 (TT)
AX-76813434	5	28955963	0.103	0.337507	6.48789e-08	0.0287622	0.0210909	THBS1	BWG	0.99	0.699 (AA)	0.266 (AC)	-0.068 (CC)
AX-76813664	5	29061117	0.1	0.326798	2.35424e-07	0.0342383	0.019262	THBS1	BWG	0.99	-0.064 (AA)	0.260 (GA)	0.699 (GG)
AX-76813800	5	29118586	0.101	0.322499	3.16122e-07	0.0342383	0.0189251	THBS1	BWG	0.99	0.256 (CT)	-0.066 (TT)	-
SNP ID	Chromosome	Base pair position	MAF	Estimated effect	P-value	Q-value	Proportion of variance	Corresponding gene	Parameter	SD	Homozygote 1	Heterozygote	Homozygote 2
AX-75604378	10	2145421	0.325	0.200348	2.18029e-07	0.0966199	0.0208404	MAN2C1	PC 465 nm	0.919263	0.273 (GG)	-0.093 (GT)	-0.209 (TT)
AX-75604378	10	2145421	0.325	0.209359	4.77548e-08	0.0211633	0.0228231	MAN2C1	PC 470 nm	0.917936	0.29 (GG)	-0.095 (GT)	-0.215 (TT)
AX-75604378	10	2145421	0.326	0.210129	3.95811e-08	0.017541	0.0230322	MAN2C1	PC 475 nm	0.917852	0.286 (GG)	-0.092 (GT)	-0.217 (TT)
AX-75604378	10	2145421	0.326	0.208974	4.15454e-08	0.0184115	0.02292	MAN2C1	PC 480 nm	0.915037	0.283 (GG)	-0.095 (GT)	-0.218 (TT)
AX-75604378	10	2145421	0.326	0.212072	2.81825e-08	0.0124898	0.0234189	MAN2C1	PC 485 nm	0.918658	0.292 (GG)	-0.095 (GT)	-0.217 (TT)
AX-75604378	10	2145421	0.325	0.207019	6.12031e-08	0.0271237	0.0223525	MAN2C1	PC 490 nm	0.917183	0.279 (GG)	-0.094 (GT)	-0.217 (TT)
AX-75604378	10	2145421	0.325	0.205981	7.93835e-08	0.0351808	0.0219998	MAN2C1	PC 495 nm	0.919868	0.28 (GG)	-0.093 (GT)	-0.214 (TT)
AX-75604378	10	2145421	0.325	0.209248	6.19725e-08	0.0274647	0.0222701	MAN2C1	PC 500 nm	0.928771	0.293 (GG)	-0.089 (GT)	-0.211 (TT)
AX-75604378	10	2145421	0.325	0.208511	9.35302e-08	0.0414503	0.0216459	MAN2C1	PC 505 nm	0.938753	0.3 (GG)	-0.084 (GT)	-0.204 (TT)
AX-75604378	10	2145421	0.325	0.205922	1.86051e-07	0.0824531	0.0206127	MAN2C1	PC 510 nm	0.950045	0.307 (GG)	-0.079 (GT)	-0.195 (TT)
β2-globulin
SNP ID	Chromosome	Base pair position	MAF	Estimated effect	P-value	Q-value	Proportion of variance	Corresponding gene	Parameter	SD	Homozygote 1	Heterozygote	Homozygote 2
AX-75470396	1	52317616	0.044	1.18419	3.57221e-06	0.0982649	0.134037		PPP β2-globulin, %	0.938164	1.051 (CT)	-0.05475704 (TT)	-
AX-75470412	1	52326743	0.044	1.18419	3.57221e-06	0.0982649	0.134037		PPP β2-globulin, %	0.938164	1.051 (CT)	-0.05475704 (TT)	-
AX-80827083	1	52564386	0.044	1.18419	3.57221e-06	0.0982649	0.134037	LARGE	PPP β2-globulin, %	0.938164	-0.055 (AA)	1.051 (TA)	-
AX-75470982	1	52583366	0.044	1.18419	3.57221e-06	0.0982649	0.134037	LARGE	PPP β2-globulin, %	0.938164	-0.055 (CC)	1.051 (TC)	-
AX-75470987	1	52585172	0.044	1.18419	3.57221e-06	0.0982649	0.134037	LARGE	PPP β2-globulin, %	0.938164	-0.055 (AA)	1.051 (GA)	-
AX-75470990	1	52587515	0.044	1.18419	3.57221e-06	0.0982649	0.134037	LARGE	PPP β2-globulin, %	0.938164	-0.055 (AA)	1.051 (GA)	-
AX-75471005	1	52593184	0.044	1.18419	3.57221e-06	0.0982649	0.134037	LARGE	PPP β2-globulin, %	0.938164	1.051 (AG)	-0.054 (GG)	-
AX-75471010	1	52596043	0.044	1.18419	3.57221e-06	0.0982649	0.134037	LARGE	PPP β2-globulin, %	0.938164	1.051 (CT)	-0.055 (TT)	-
AX-75471014	1	52597955	0.044	1.18419	3.57221e-06	0.0982649	0.134037	LARGE	PPP β2-globulin, %	0.938164	1.051 (AG)	-0.055 (GG)	-
AX-75471017	1	52598715	0.044	1.18419	3.57221e-06	0.0982649	0.134037	LARGE	PPP β2-globulin, %	0.938164	-0.055 (CC)	1.051 (TC)	-
AX-80935719	1	52603421	0.045	1.18549	3.47773e-06	0.0982649	0.137242	LARGE	PPP β2-globulin, %	0.938164	1.051 (CG)	-0.058 (GG)	-
AX-75471032	1	52605999	0.044	1.18419	3.57221e-06	0.0982649	0.134037	LARGE	PPP β2-globulin, %	0.938164	1.051 (AG)	-0.055 (GG)	-
AX-75471040	1	52612883	0.044	1.18419	3.57221e-06	0.0982649	0.134037	LARGE	PPP β2-globulin, %	0.938164	1.051 (CT)	-0.054 (TT)	-
AX-75471041	1	52613105	0.044	1.18419	3.57221e-06	0.0982649	0.134037	LARGE	PPP β2-globulin, %	0.938164	1.051 (CT)	-0.054 (TT)	-
AX-75471101	1	52636304	0.044	1.18419	3.57221e-06	0.0982649	0.134037	LARGE	PPP β2-globulin, %	0.938164	-0.054 (CC)	1.051 (TC)	-
AX-76165289	2	83251239	0.271	0.561725	1.89948e-06	0.0982649	0.14165	FHOD3	PPP β2-globulin, %	0.938164	1.027 (CC)	0.258 (CT)	-0.249 (TT)
Corresponding gene refers to the gene in which SNP is located or the first neighbouring SNP in the +/- 100 kb
